# Supplementary material for: Comparative analysis of full-length 16s ribosomal RNA gene sequencing in human oropharyngeal swabs using primer sets with different degrees of degeneracy
Source: Front Cell Infect Microbiol. 2025 Nov 17;15:1658615. doi: 10.3389/fcimb.2025.1658615 (PMC12665744; doi:10.3389/fcimb.2025.1658615)
Supplement: Supplementary file 2 [file DataSheet2.csv]

Phylum	K001_27F-II	K002_27F-II	K003_27F-II	K005_27F-II	K006_27F-II	K007_27F-II	K008_27F-II	K009_27F-II	K011_27F-II	K012_27F-II	K014_27F-II	K015_27F-II	K017_27F-II	K018_27F-II	K019_27F-II	P001_27F-II	P004_27F-II	P005_27F-II	P006_27F-II	P007_27F-II	P008_27F-II	P009_27F-II	P010_27F-II	P011_27F-II	P012_27F-II	P013_27F-II	P014_27F-II	P016_27F-II	P017_27F-II	P018_27F-II	P019_27F-II	P020_27F-II	P021_27F-II	P022_27F-II	P023_27F-II	P024_27F-II	P025_27F-II	P026_27F-II	P027_27F-II	P030_27F-II	P032_27F-II	P033_27F-II	P034_27F-II	P035_27F-II	P036_27F-II	P037_27F-II	P039_27F-II	P040_27F-II	P041_27F-II
k__Bacteria|p__Firmicutes	0.339285004175448	0.464353904902685	0.290281622184413	0.487253055324368	0.526564029545252	0.280942896539648	0.345527653066259	0.30785007935539	0.439821882951654	0.49893644450174	0.691472210436996	0.542398967331943	0.406876171255586	0.413814078681245	0.683217620301652	0.287099485856157	0.487976846185231	0.758299729326631	0.409006263754867	0.41471246472706	0.342934855308334	0.648932852886148	0.329948871745768	0.601894485255351	0.323163886317531	0.563786872846458	0.485791610284168	0.661967723118802	0.470272307547348	0.638509514704543	0.555867312304838	0.535953420669578	0.508525690444878	0.480626175805589	0.53094359770896	0.413728766360345	0.580878089917251	0.623925481632992	0.57705502339051	0.477802031591069	0.300612927191679	0.656252765731481	0.477599080987938	0.342457202602956	0.452858678990597	0.562489518308022	0.608768823902258	0.492414340783879	0.486775858772545
k__Bacteria|p__Proteobacteria	0.344892034835169	0.355275314116778	0.501714111582315	0.251325068991195	0.326154667615912	0.431548075029	0.330430706990971	0.575729459162495	0.460220525869381	0.255844183748013	0.18879932117098	0.305927911826035	0.406083321320456	0.29366322480573	0.262101987072061	0.482865130099896	0.108973378212974	0.0743523172954759	0.393651599796851	0.143122993091369	0.456042567738292	0.1028861478761	0.415999710935665	0.0590840392253348	0.241939613574144	0.133750735355912	0.298534534880373	0.0793116857865059	0.260270423066051	0.186561048893745	0.103422787407039	0.211196954428395	0.126615572989887	0.181880943751187	0.226992524997573	0.378919521024784	0.17605720409705	0.120691561403024	0.0551570505680552	0.112425018476822	0.598702947003467	0.10639879635366	0.387492820218265	0.378333671447075	0.280994760804411	0.199496878785055	0.18949577076913	0.311185745247589	0.172455547766235
k__Bacteria|p__Bacteroidota	0.267705889370501	0.125785291943829	0.140430178521547	0.20246178106794	0.103497374744149	0.230558777823984	0.224456065913464	0.0912953241362471	0.0691687871077184	0.217652872674144	0.0448027153160798	0.103564690696058	0.1470736629667	0.240164844355906	0.0330380655973187	0.203683068441734	0.375446246430029	0.129564160636359	0.160470628068393	0.408436314099445	0.15359462552578	0.227132561846026	0.193474372640061	0.324856771290992	0.380792941130128	0.288091436255147	0.166613883050701	0.215088469764729	0.223994158107981	0.155786215059638	0.33256399812946	0.232336804389206	0.34567593306426	0.283159875040991	0.207055140277643	0.177777777777778	0.221050967163864	0.225144420796595	0.35627088438405	0.343342328251491	0.0860419762258544	0.194654394194176	0.123994830557151	0.264508980821148	0.213777482898259	0.195006056088698	0.179529211199266	0.172311103022683	0.288849234168207
k__Bacteria|p__Fusobacteria	0.0353123633037738	0.0422055925104706	0.0606668528911349	0.0510972885365106	0.0281658805731067	0.0537547330867386	0.0921481079480981	0.0165303381760469	0.0164546225614928	0.0129775256757337	0.0217225286380993	0.015887200873796	0.0294796021334871	0.0289390045469061	0.00871438831697391	0.02009657302602	0.0178626070991432	0.00814782080318179	0.0205857457254105	0.0234139340274399	0.0257576433168354	0.00317025847134641	0.0434680493577352	0.00470985202629082	0.0292478285703031	0.000315152533826372	0.0225146114646014	0.00569706397044527	0.0364882691039291	0.00425657834835655	0.000392210103935678	0.00875601836300526	0.00972745000226747	0.0323788812371632	0.0196340161149403	0.0184071289334447	0.00637748379275813	0.0136819702037093	0.00498997549565605	0.0421959058799264	0.00405522535908866	0.021524028675104	0.0043557342523454	0.00845804528643436	0.0437667299640806	0.00577657691232647	0.00867702664306166	0.0132190658967953	0.0432519703439339
k__Bacteria|p__Actinobacteria	0.0104585039965006	0.0119025622074403	0.00581528225704055	0.00698672740812125	0.0150396013170775	0.00238569458731861	0.00579702994721003	0.00793553900622635	0.0128498727735369	0.0111727042241416	0.0514212982605006	0.0313772217257472	0.0100908173562059	0.0189023555711005	0.0117309073497726	0.00418352784782906	0.00905242758057936	0.0283378445561509	0.0142712036566785	0.00717621874087769	0.0151008457068117	0.0141535583119673	0.0150313454138137	0.00806650029875927	0.00646012644515786	0.00955962685939995	0.0242132841965854	0.0276686758701147	0.00579477998680863	0.0112901757261222	0.00633570167896094	0.00875601836300526	0.00711985850981815	0.0131345035295742	0.0103023978254538	0.00868838763575606	0.0111913420826086	0.0095635589706736	0.0044998886166184	0.00654852958869734	0.00916295195641407	0.0135233206478449	0.00442753206969175	0.00396373339991573	0.00645176050698941	0.0326656107332526	0.010512971826984	0.00756084244660258	0.00626686210779003
k__Bacteria|p__Spirochaetes	0.00119298524674912	0.000200172456270017	0.000888798598237639	0.00039423540233913	4.44958618848447e-05	6.5661318917026e-05	0.00120874241452464	0.000390672689537297	0.000593723494486853	0.0023741996476301	0.000169707254985151	0.000148942508191838	0.000144154533660084	0.00389300323910035	0.000478812544888676	0.000918812190878345	5.0999592003264e-05	5.52394630724189e-05	5.07872016251905e-05	0.00152038532645714	0.00380493750092894	3.46476335666274e-05	0.000343263897671225	3.51481494499315e-05	0.0106749650404743	4.20203378435163e-05	0.000662194454841217	0.00709702508263659	0.00101290869688118	0.000842210689247018	9.05100239851564e-05	8.95756354271638e-05	0.00049884358985987	0.00391791366782305	0.00288806911950296	8.35421888053467e-05	0.000773028338516137	0.00245999060228309	0.00113611049231455	0.0146783314140355	1.54779593858346e-05	0.00226568722895831	0.00019146084625694	0.000811472979510307	0.000915143334324739	0.00119258362060934	0.000721264179398072	0.000231623182171633	0.00206062923544282
k__Bacteria|p__Verrucomicrobia	0.000119298524674912	9.23872875092387e-05	0.000152365473983595	8.76078671864733e-05	0.000266975171309068	2.18871063056753e-05	2.46682125413193e-05	0.000122085215480405	0.000254452926208651	7.52008938163379e-05	0.00118795078489605	0.000397180021844901	3.60386334150209e-05	0.000182484526832829	0.000143643763466603	0.00056692667096749	0.000497246022031824	0.00110478926144838	0.00162519045200609	0.000340566313126399	0.00173897534222143	0.00301434412029658	0.0014272551534751	0.00101929633404801	0.00137868552183247	0.00373981006807295	0.00123801571992054	0.00190550262492709	0.00157825308583812	0.00159337157425112	0.00114646030381198	0.0022393908856791	0.0015192054782096	0.00139802205768135	0.00149257353654985	0.00194931773879142	0.00267046153305575	0.00262583266535836	0.000556916907997327	0.00101407676045444	0.0012537147102526	0.003363129480485	0.00150775416427341	0.000967525475569982	0.000503328833878606	0.00229199664585857	0.00172666273249842	0.00225005376966729	2.12436003653899e-05
k__Bacteria|p__Tenericutes	0.000914622022507655	7.69894062576989e-05	0	0.00026282360155942	4.44958618848447e-05	0.000393967913502156	0.00034535497557847	7.32511292882432e-05	8.48176420695505e-05	0.000386747453912595	0	0.000198590010922451	7.20772668300418e-05	0.000136863395124622	4.78812544888676e-05	0.000469180693214474	6.374949000408e-05	5.52394630724189e-05	3.38581344167936e-05	0.000887905030650968	0.000401302002051099	0.000207885801399764	0.000108399125580387	5.27222241748972e-05	0.0046875307742304	0.000147071182452307	0.000316701695793626	0.000330546373711841	0.000259116178271931	0.000637348629700446	7.54250199876303e-05	0.00022393908856791	6.80241258899823e-05	0.000155335784186817	0.000194155907193476	0.000167084377610693	0.000421651821008802	0.000815390143453385	8.91067052795723e-05	0.000618758701294237	7.73897969291729e-05	0.000708027259049473	7.17978173463527e-05	0.000234078744089512	0.000160150083506829	0.000465852976800522	0.00015299543199353	0.000413612825306487	0.000212436003653899
k__Bacteria|p__Synergistetes	0	0	0	4.38039335932367e-05	4.44958618848447e-05	0	4.93364250826385e-05	2.44170430960811e-05	0.000254452926208651	0.000547892226376176	0	0	7.20772668300418e-05	0.000182484526832829	0.00019152501795547	1.95491955506031e-05	0	0	0	0.000316240147903085	0.000297260742260073	1.73238167833137e-05	1.80665209300645e-05	3.51481494499315e-05	0.00139838102928722	2.10101689217581e-05	8.63731897618979e-05	0.000349990278047832	2.35560162065392e-05	6.82873531821907e-05	0	0	4.53494172599882e-05	0	7.28084651975536e-05	0	8.78441293768337e-05	0.000594267392686365	0	0.000309379350647118	0	0.000867333392335605	2.39326057821176e-05	4.68157488179023e-05	0.000434693083804251	0.000167707071648188	0.00015299543199353	4.96335390367785e-05	0.00010621800182695
k__Bacteria|p__Candidatus Melainabacteria	0	1.53978812515398e-05	2.53942456639326e-05	0	8.89917237696894e-05	0	0	2.44170430960811e-05	0.000169635284139101	0	8.48536274925753e-05	4.96475027306126e-05	3.60386334150209e-05	1.52070439027357e-05	0.000239406272444338	3.90983911012062e-05	2.5499796001632e-05	8.28591946086284e-05	0.000203148806500762	2.43261652233142e-05	0.000178356445356044	0.000363800152449588	5.41995627901935e-05	0.000158166672524692	0.000157564059637997	0.000357172871669888	2.8791063253966e-05	0.000155551234687925	0.000235560162065391	0.000364199216971684	9.05100239851564e-05	0.00022393908856791	9.06988345199764e-05	0.00248537254698907	0.000291233860790215	8.35421888053467e-05	0.000333807691631968	0.000331684126150529	0.000155936734239252	6.87509668104708e-05	4.64338781575037e-05	0.000177006814762368	0.00019146084625694	0.00012484199684774	6.86357500743554e-05	0.000260877667008292	0.00015299543199353	0.000297801234220671	0
k__Bacteria|p__Cyanobacteria	3.97661748916372e-05	3.07957625030796e-05	0	2.19019667966183e-05	0	4.37742126113507e-05	1.23341062706596e-05	2.44170430960811e-05	8.48176420695505e-05	2.14859696618108e-05	0	4.96475027306126e-05	0	3.04140878054715e-05	0	3.90983911012062e-05	1.2749898000816e-05	0	5.07872016251905e-05	3.64892478349713e-05	0.000104041259791026	1.73238167833137e-05	5.41995627901935e-05	7.02962988998629e-05	1.96955074547496e-05	4.20203378435163e-05	0	0.000369434182383823	4.71120324130783e-05	4.55249021214604e-05	1.50850039975261e-05	8.95756354271638e-05	2.26747086299941e-05	0.000500526415713078	9.70779535967382e-05	8.35421888053467e-05	5.27064776261003e-05	8.29210315376323e-05	6.68300289596792e-05	0.00044688128426806	0	0.000141605451809895	7.17978173463527e-05	1.56052496059674e-05	0	0.000111804714432125	0	3.3089026024519e-05	0
k__Bacteria|p__Unknown	0	1.53978812515398e-05	2.53942456639326e-05	0	4.44958618848447e-05	2.18871063056753e-05	0	0	4.24088210347752e-05	1.07429848309054e-05	0.000169707254985151	0	0	4.56211317082072e-05	0	0	3.8249694002448e-05	0	0	0	1.48630371130037e-05	1.73238167833137e-05	0	0	3.93910149094991e-05	2.10101689217581e-05	0	1.94439043359907e-05	0	0	0	0	2.26747086299941e-05	0	0	2.78473962684489e-05	0	1.38201719229387e-05	0	1.71877417026177e-05	0	0	2.39326057821176e-05	0	2.28785833581185e-05	0	0	0	0
k__Bacteria|p__Aquificae	7.95323497832743e-05	0	0	4.38039335932367e-05	0	0.000240758169362429	0	0	0	0	0	0	0	0	0	0	0	0	0	0	0	0	1.80665209300645e-05	1.75740747249657e-05	0	0	0	0	0	0	0	0	2.26747086299941e-05	0	1.21347441995923e-05	0	0	0	2.22766763198931e-05	0.000257816125539265	0	3.54013629524737e-05	0	4.68157488179023e-05	0	0	0	0	0
k__Bacteria|p__Lentisphaerae	0	0	0	0	4.44958618848447e-05	0	0	0	0	0	0.000169707254985151	0	3.60386334150209e-05	1.52070439027357e-05	4.78812544888676e-05	1.95491955506031e-05	0	0	5.07872016251905e-05	1.21630826116571e-05	2.97260742260073e-05	5.19714503499411e-05	3.6133041860129e-05	0	3.93910149094991e-05	0.000126061013530549	0	3.88878086719813e-05	2.35560162065392e-05	4.55249021214604e-05	0	6.71817265703729e-05	2.26747086299941e-05	0.000362450163102573	0	5.56947925368978e-05	8.78441293768337e-05	4.14605157688162e-05	0	1.71877417026177e-05	3.09559187716691e-05	5.31020444287105e-05	4.78652115642351e-05	1.56052496059674e-05	0	3.72682381440417e-05	8.74259611391603e-05	3.3089026024519e-05	0
k__Bacteria|p__Chloroflexi	0	0	0	0	0	2.18871063056753e-05	0	0	0	0	0	0	0	1.52070439027357e-05	0	0	0	0	0	0	0	0	0	0	0	0	0	0	0	0	0	6.71817265703729e-05	0	0	0	0	0	2.76403438458774e-05	0	0.000240628383836648	0	1.77006814762368e-05	0	0	4.57571667162369e-05	0	0	0	0
k__Bacteria|p__Deinococcus-Thermus	0	1.53978812515398e-05	0	2.19019667966183e-05	0	0	0	0	0	0	0	0	0	0	0	0	0	0	0	0	0	0	1.80665209300645e-05	0	0	0	0	0	0	0	0	0	2.26747086299941e-05	0	2.42694883991845e-05	0	0	0	0	1.71877417026177e-05	0	0	0	1.56052496059674e-05	0	1.86341190720209e-05	0	0	0
k__Bacteria|p__Deferribacteres	0	0	0	0	0	0	0	0	0	0	0	0	0	0	0	0	0	0	0	0	0	0	0	0	0	0	0	0	0	0	0	0	0	0	0	0	0	0	0	0	0	0	0	0	0	0	0	0	0
k__Bacteria|p__Chlorobi	0	3.07957625030796e-05	0	0	0	0	0	0	0	0	0	0	0	0	4.78812544888676e-05	0	0	0	0	0	0	0	0	0	0	0	0	0	0	0	0	0	0	0	0	0	1.75688258753668e-05	0	0	0	0	1.77006814762368e-05	0	0	0	1.86341190720209e-05	2.18564902847901e-05	0	0
k__Bacteria|p__Thermotogae	0	0	0	0	0	0	0	0	0	0	0	0	0	0	0	0	0	0	0	0	0	0	0	0	0	0	0	0	0	0	0	0	0	0	0	0	0	0	0	0	0	0	0	0	0	0	0	0	0
k__Bacteria|p__Elusimicrobia	0	0	0	0	0	0	0	0	0	0	0	0	0	0	0	0	0	0	0	0	0	0	0	0	0	0	0	0	0	0	0	0	0	0	0	0	0	0	0	0	0	0	0	0	0	0	0	0	0
k__Bacteria|p__Acidobacteria	0	0	0	0	0	0	0	0	0	0	0	0	0	0	0	0	0	0	0	0	0	0	0	0	0	0	0	0	0	0	0	0	0	0	0	2.78473962684489e-05	0	0	0	0	0	0	0	0	0	0	0	0	0
k__Bacteria|p__Armatimonadetes	0	0	0	0	0	0	0	0	0	0	0	0	0	0	0	0	0	0	0	0	0	0	0	0	0	0	0	0	0	0	0	0	0	0	0	0	0	0	0	0	0	0	0	0	0	0	0	0	0
[truncated: 111 more columns]
