# Supplementary material for: Comparative analysis of full-length 16s ribosomal RNA gene sequencing in human oropharyngeal swabs using primer sets with different degrees of degeneracy
Source: Front Cell Infect Microbiol. 2025 Nov 17;15:1658615. doi: 10.3389/fcimb.2025.1658615 (PMC12665744; doi:10.3389/fcimb.2025.1658615)
Supplement: Supplementary file 3 [file DataSheet3.csv]

	Primer	Taxa	N	Mean	SD	SE
1	27F-I	k__Bacteria|g__Haemophilus	80	0.336193436705846	0.234457032455628	0.0262130931186829
2	27F-I	k__Bacteria|g__Prevotella	80	0.030718404791262	0.0427698970424394	0.00478181985887809
3	27F-I	k__Bacteria|g__Campylobacter	80	0.0380089016537194	0.0397599949037486	0.00444530256949136
4	27F-I	k__Bacteria|g__Aggregatibacter	80	0.0181151776837276	0.0236829036662054	0.00264782912511072
5	27F-I	k__Bacteria|g__Porphyromonas	80	0.00517605148996392	0.00764389810147264	0.00085461378839872
6	27F-I	k__Bacteria|g__Faecalibacterium	80	0.00428615425141771	0.0283456855416958	0.00316914398700324
7	27F-I	k__Bacteria|g__Blautia	80	0.00764516760676024	0.0563455205688542	0.00629962071097853
8	27F-I	k__Bacteria|g__Oribacterium	80	0.00350448971111227	0.0034856044764357	0.00038970242759939
9	27F-I	k__Bacteria|g__Bacteroides	80	0.00103440490863648	0.00475693272013199	0.000531841246330406
10	27F-I	k__Bacteria|g__Alloprevotella	80	0.00293073076894081	0.011078202137266	0.00123858065237051
11	27F-I	k__Bacteria|g__Dialister	80	0.00530788989270894	0.022656354392794	0.00253305742723066
12	27F-I	k__Bacteria|g__Leptotrichia	80	0.00344540220403057	0.00350908798107592	0.000392327963235662
13	27F-I	k__Bacteria|g__Prevotellamassilia	80	0.00166879664445047	0.00255084699810073	0.000285193364397725
14	27F-I	k__Bacteria|g__Roseburia	80	0.00421431630316996	0.0310604540624223	0.00347266433477929
15	27F-I	k__Bacteria|g__Citrobacter	80	3.2452569793556e-06	7.2364837462545e-06	8.0906347873487e-07
16	27F-I	k__Bacteria|g__Rothia	80	0.000443543189159695	0.000714903404559965	7.99286304971057e-05
17	27F-I	k__Bacteria|g__Lactobacillus	80	0.000755315846355071	0.00372745343308945	0.000416741962967648
18	27F-I	k__Bacteria|g__Phascolarctobacterium	80	0.000509212938629538	0.00275393165646714	0.000307898919462456
19	27F-I	k__Bacteria|g__Phocaeicola	80	0.000257130899985752	0.00105813537207907	0.000118303131068291
20	27F-I	k__Bacteria|g__Clostridium	80	0.000508457502587532	0.00248734330438789	0.000278093435599514
21	27F-I	k__Bacteria|g__Waltera	80	0.000838514804543176	0.00623850694723701	0.000697486280606333
22	27F-I	k__Bacteria|g__Shigella	80	6.41977219078333e-05	0.00020685609332282	2.31272143114933e-05
23	27F-I	k__Bacteria|g__Limosilactobacillus	80	0.000324418345369098	0.00181114711945012	0.00020249240381717
24	27F-I	k__Bacteria|g__Stomatobaculum	80	0.00109527185335682	0.00188513566982425	0.000210764575226831
25	27F-I	k__Bacteria|g__Ruminococcus	80	0.000148244133376414	0.000478076923655314	5.3450624988363e-05
26	27F-I	k__Bacteria|g__Escherichia	80	7.74827526070945e-05	0.000251186934741745	2.80835530571173e-05
27	27F-I	k__Bacteria|g__Dorea	80	0.000587389773993913	0.00334235965939687	0.000373687170183222
28	27F-I	k__Bacteria|g__Mediterraneibacter	80	0.000657426404666219	0.00387974383879042	0.000433768547941068
29	27F-I	k__Bacteria|g__Fusicatenibacter	80	0.000516955166471962	0.00295466730717404	0.00033034184748687
30	27F-I	k__Bacteria|g__Gemmiger	80	0.000530677466778719	0.00255497482777307	0.00028565486978507
31	27F-I	k__Bacteria|g__Lachnospira	80	0.000441950861472374	0.00288570446812019	0.000322631567684581
32	27F-I	k__Bacteria|g__Lacrimispora	80	0.000760377565663959	0.00254623782881241	0.000284678043605301
33	27F-I	k__Bacteria|g__Vescimonas	80	0.000307494433171477	0.000766319960469077	8.56771762061904e-05
34	27F-I	k__Bacteria|g__Corynebacterium	80	0.000239457602780171	0.000915119662586338	0.000102313488654486
35	27F-I	k__Bacteria|g__Treponema	80	0.000567970251127118	0.00162100080350327	0.000181233399410755
36	27F-I	k__Bacteria|g__Lautropia	80	0.000432723111986824	0.0011930238337348	0.000133384119550421
37	27F-I	k__Bacteria|g__Cardiobacterium	80	0.000364481500670342	0.00128386485154532	0.000143540454098901
38	27F-I	k__Bacteria|g__Actinomyces	80	0.000237742608467897	0.000388499570517955	4.3435572445381e-05
39	27F-I	k__Bacteria|g__Anaerostipes	80	0.000137316463605488	0.000956771496446765	0.000106970305249458
40	27F-I	k__Bacteria|g__Coprococcus	80	0.000250023023133568	0.00184906050047813	0.000206731248678944
41	27F-I	k__Bacteria|g__Marseillibacter	80	0.000178960380742237	0.000965666304808454	0.000107964775056637
42	27F-I	k__Bacteria|g__Bifidobacterium	80	1.81550200258407e-06	8.83479070629754e-06	9.87759629313234e-07
43	27F-I	k__Bacteria|g__Tannerella	80	0.000348533233115505	0.00072480891130423	8.10360998186938e-05
44	27F-I	k__Bacteria|g__Spodiobacter	80	0.000489977771699092	0.00165184960698095	0.000184682400490786
45	27F-I	k__Bacteria|g__Solobacterium	80	0.000364000184999997	0.000445181791757186	4.97728374357112e-05
46	27F-I	k__Bacteria|g__Eubacterium	80	0.000201821729365522	0.00112127848253529	0.000125362745432836
47	27F-I	k__Bacteria|g__Enterobacter	80	5.96637867219424e-06	3.1863973460688e-05	3.56250053456738e-06
48	27F-I	k__Bacteria|g__Enterocloster	80	0.000384424309217545	0.00236519810401865	0.000264437187041965
49	27F-I	k__Bacteria|g__Duncaniella	80	3.53157043959112e-05	0.000137938506581784	1.54219938715836e-05
50	27F-I	k__Bacteria|g__Parabacteroides	80	0.000112540661926206	0.000601327084012822	6.72304118282198e-05
51	27F-I	k__Bacteria|g__Schaalia	80	0.000138163398617181	0.0001579631724468	1.76608195766284e-05
52	27F-I	k__Bacteria|g__Anaerotignum	80	0.000354663934372547	0.00286038152599967	0.000319800376685992
53	27F-I	k__Bacteria|g__Lachnoclostridium	80	0.000190285412862247	0.0010380965704638	0.000116062724938323
54	27F-I	k__Bacteria|g__Wujia	80	9.67368909933092e-05	0.000710178889397035	7.94004136438538e-05
55	27F-I	k__Bacteria|g__Muribaculum	80	0.000148583286773223	0.000858959056370191	9.6034541996641e-05
56	27F-I	k__Bacteria|g__Bergeyella	80	0.000209607487277761	0.000494357520457842	5.52708510465989e-05
57	27F-I	k__Bacteria|g__Alistipes	80	4.01105560504028e-05	0.000117748538030918	1.31646867644176e-05
58	27F-I	k__Bacteria|g__Akkermansia	80	3.92685541925754e-06	1.67030932457755e-05	1.86746259660358e-06
59	27F-I	k__Bacteria|g__Duodenibacillus	80	1.94903310009052e-06	1.35410133764235e-05	1.51393131969585e-06
60	27F-I	k__Bacteria|g__Lancefieldella	80	0.00011201337882482	0.000147568075881854	1.64986124490336e-05
61	27F-I	k__Bacteria|g__Succinivibrio	80	5.51014549977854e-06	1.96720863171579e-05	2.19940611322043e-06
62	27F-I	k__Bacteria|g__Pseudoprevotella	80	0.000119233351957338	0.000194976954644691	2.17990862315711e-05
63	27F-I	k__Bacteria|g__Oscillibacter	80	8.42501002796776e-05	0.000312192225370633	3.49041518987835e-05
64	27F-I	k__Bacteria|g__Ruminococcoides	80	0.000128536801989518	0.000346805276980067	3.87740087141537e-05
65	27F-I	k__Bacteria|g__Peptococcus	80	0.000279975466975411	0.00082833014388788	9.2610125477274e-05
66	27F-I	k__Bacteria|g__Paraprevotella	80	8.94984586687872e-05	0.000359789554888608	4.0225695116266e-05
67	27F-I	k__Bacteria|g__Eisenbergiella	80	0.000160223208912217	0.00081482057162427	9.10997093808552e-05
68	27F-I	k__Bacteria|g__Klebsiella	80	9.55142813065188e-05	0.00070660718937847	7.90010854420163e-05
69	27F-I	k__Bacteria|g__Sutterella	80	2.42684977518076e-05	0.000176867539774927	1.97743920974942e-05
70	27F-I	k__Bacteria|g__Faecalicatena	80	7.94024675273569e-05	0.000484943801180948	5.42183652353872e-05
71	27F-I	k__Bacteria|g__Paludibacter	80	0.0001835531407984	0.000682850719889155	7.63450314078409e-05
72	27F-I	k__Bacteria|g__Hominisplanchenecus	80	0.000101174188664547	0.00070290639150105	7.85873236607714e-05
73	27F-I	k__Bacteria|g__Lactococcus	80	0.000191965423622588	0.000990979656499996	0.000110794893812669
74	27F-I	k__Bacteria|g__Subdoligranulum	80	4.82854604619257e-05	0.000202551767772815	2.26459760851383e-05
75	27F-I	k__Bacteria|g__Butyrivibrio	80	0.000125313328556796	0.000177968058469826	1.98974338281094e-05
76	27F-I	k__Bacteria|g__Luoshenia	80	0.000112812090759823	0.000454566395145385	5.08220679916055e-05
77	27F-I	k__Bacteria|g__Agathobaculum	80	2.98141845391181e-05	0.000155790434643015	1.7417900105301e-05
78	27F-I	k__Bacteria|g__Oliverpabstia	80	6.99633118724069e-06	2.44366385474128e-05	2.73209924668034e-06
79	27F-I	k__Bacteria|g__Enterococcus	80	0.000118863394943305	0.000192132260183798	2.14810397220824e-05
80	27F-I	k__Bacteria|g__Intestinimonas	80	4.25139293229226e-05	0.000148397329840213	1.65913258601087e-05
81	27F-I	k__Bacteria|g__Christensenella	80	7.707161183657e-05	0.000183807754929624	2.05503317407131e-05
82	27F-I	k__Bacteria|g__Faecalibacillus	80	5.11844836255498e-05	0.000375495556829367	4.19816795159801e-05
83	27F-I	k__Bacteria|g__Butyricicoccus	80	6.67964236641643e-05	0.000201173025064883	2.24918279642174e-05
84	27F-I	k__Bacteria|g__Collinsella	80	1.83274202780319e-06	1.33898642061362e-05	1.49703232872059e-06
85	27F-I	k__Bacteria|g__Jutongia	80	2.5334785026135e-05	0.000176965852160054	1.97853837563029e-05
86	27F-I	k__Bacteria|g__Acidaminococcus	80	8.54864668239972e-05	0.000749896628662562	8.38409918893703e-05
87	27F-I	k__Bacteria|g__Angelakisella	80	3.7455453055357e-05	0.000208414089072821	2.33014035317762e-05
88	27F-I	k__Bacteria|g__Pseudoclostridium	80	0.000116350813054104	0.000214216442120698	2.39501263240015e-05
89	27F-I	k__Bacteria|g__Guopingia	80	3.5624753649054e-05	7.89564599761187e-05	8.82760058846715e-06
90	27F-I	k__Bacteria|g__Allisonella	80	4.19220237102058e-05	0.000366124867821196	4.09340046350659e-05
91	27F-I	k__Bacteria|g__Ligilactobacillus	80	0.000103325086376559	0.00072538529594869	8.11005415810037e-05
92	27F-I	k__Bacteria|g__Butyricimonas	80	2.54016616607339e-05	8.5539780699677e-05	9.56363822124512e-06
93	27F-I	k__Bacteria|g__Staphylococcus	80	0.000147829435415366	0.000181672716969451	2.03116272400386e-05
94	27F-I	k__Bacteria|g__Millionella	80	0.000128568252445803	0.000494553445200549	5.52927560987573e-05
95	27F-I	k__Bacteria|g__Vampirovibrio	80	5.44927009668791e-05	0.000201655067657894	2.25457219645185e-05
96	27F-I	k__Bacteria|g__Lawsonibacter	80	2.65797825402808e-05	0.000134739564228225	1.50643412436505e-05
97	27F-I	k__Bacteria|g__Hungatella	80	6.06024355015018e-05	0.000164811226261042	1.84264552687395e-05
98	27F-I	k__Bacteria|g__Coprobacter	80	1.73514672705408e-05	9.03391144546967e-05	1.01002200473918e-05
99	27F-I	k__Bacteria|g__Barnesiella	80	1.44059831935934e-05	5.65861497437549e-05	6.32652387060091e-06
100	27F-I	k__Bacteria|g__Chryseobacterium	80	3.91620564212857e-05	0.000103153330525837	1.15328929580638e-05
101	27F-I	k__Bacteria|g__Ructibacterium	80	2.49690701241701e-05	0.000121178037216569	1.35481164298124e-05
102	27F-I	k__Bacteria|g__Cutibacterium	80	5.28705879180967e-05	0.00014327716211341	1.60188737054422e-05
103	27F-I	k__Bacteria|g__Dysosmobacter	80	1.52188842399683e-05	7.20206236046155e-05	8.05215050809231e-06
104	27F-I	k__Bacteria|g__Massiliprevotella	80	5.39754716194424e-06	1.79924010899805e-05	2.01161159578188e-06
105	27F-I	k__Bacteria|g__Odoribacter	80	9.63921508127339e-06	4.18752173219718e-05	4.68179162522528e-06
106	27F-I	k__Bacteria|g__Anaerobutyricum	80	2.4982949312613e-05	0.000141709534542452	1.58436076148389e-05
107	27F-I	k__Bacteria|g__Neglectibacter	80	1.1222138250759e-05	3.96854473721164e-05	4.43696790207713e-06
108	27F-I	k__Bacteria|g__Desulfovibrio	80	1.34154841987378e-05	6.86153442617964e-05	7.67142870344634e-06
109	27F-I	k__Bacteria|g__Helicobacter	80	2.72469503616816e-05	0.000128457957144561	1.43620362212997e-05
110	27F-I	k__Bacteria|g__Anaeromassilibacillus	80	2.46380741683187e-05	0.000133673496201243	1.4945151214802e-05
111	27F-I	k__Bacteria|g__Faecalimonas	80	1.85824942258073e-05	0.000131253176668752	1.46745512647059e-05
112	27F-I	k__Bacteria|g__Romboutsia	80	5.42030659561077e-06	1.52159498447584e-05	1.70119490975535e-06
113	27F-I	k__Bacteria|g__Anaerotruncus	80	1.26912111912874e-05	3.8480454800016e-05	4.30224563689719e-06
114	27F-I	k__Bacteria|g__Mitsuokella	80	3.32148494786843e-05	0.00018614616938165	2.0811774424428e-05
115	27F-I	k__Bacteria|g__Caproicibacter	80	3.8380448447111e-06	1.23763360210422e-05	1.38371643277149e-06
116	27F-I	k__Bacteria|g__Shuttleworthia	80	3.88578981787918e-05	0.000109912485813099	1.22885894927036e-05
117	27F-I	k__Bacteria|g__Negativibacillus	80	1.18270878965293e-05	4.11306778529226e-05	4.598549581989e-06
118	27F-I	k__Bacteria|g__Flavonifractor	80	2.74573210774704e-05	0.000114044724726047	1.27505878481346e-05
119	27F-I	k__Bacteria|g__Butyribacter	80	4.78173889775425e-05	0.000413705839142394	4.62537189505494e-05
120	27F-I	k__Bacteria|g__Arachnia	80	1.60984028735087e-05	6.59637642875673e-05	7.37497304993867e-06
121	27F-I	k__Bacteria|g__Solibaculum	80	9.10105862278242e-06	2.65206115762287e-05	2.96509451446576e-06
122	27F-I	k__Bacteria|g__Petroclostridium	80	2.53113002837998e-05	6.33353988912812e-05	7.08111286514848e-06
123	27F-I	k__Bacteria|g__Sporobacter	80	1.60703636853195e-05	4.70037171280448e-05	5.25517533467397e-06
124	27F-I	k__Bacteria|g__Cohaesibacter	80	5.16105858323985e-06	1.62533811817425e-05	1.8171832593296e-06
125	27F-I	k__Bacteria|g__Tidjanibacter	80	1.46338585713887e-05	5.5771402869324e-05	6.23543240081676e-06
126	27F-I	k__Bacteria|g__Bilophila	80	4.81653968921695e-06	2.04512241125375e-05	2.28651636693583e-06
127	27F-I	k__Bacteria|g__Paramuribaculum	80	1.93519997588352e-06	9.00127296668684e-06	1.00637291187715e-06
128	27F-I	k__Bacteria|g__Sodaliphilus	80	3.48837522345093e-05	0.000264305008156556	2.95501982515847e-05
129	27F-I	k__Bacteria|g__Jingyaoa	80	2.11092432508782e-05	0.000116621455532708	1.30386751103052e-05
130	27F-I	k__Bacteria|g__Pseudoruminococcus	80	5.20817488895678e-06	1.66093376808522e-05	1.85698040578171e-06
131	27F-I	k__Bacteria|g__Latilactobacillus	80	1.33283386849861e-05	4.52314435671892e-05	5.05702912683404e-06
132	27F-I	k__Bacteria|g__Gehongia	80	2.74085020504235e-05	7.83312779184325e-05	8.75770310950216e-06
133	27F-I	k__Bacteria|g__Colidextribacter	80	8.34468567852674e-06	3.06795341354161e-05	3.43007619224078e-06
134	27F-I	k__Bacteria|g__Amniculibacterium	80	1.9501336033656e-05	3.39766358113683e-05	3.79870336604866e-06
135	27F-I	k__Bacteria|g__Heminiphilus	80	3.66625086420792e-05	0.000220572041745673	2.46607039639623e-05
136	27F-I	k__Bacteria|g__Kluyvera	80	1.79651906466031e-07	1.60685550058192e-06	1.79651906466031e-07
137	27F-I	k__Bacteria|g__Parasutterella	80	5.91145544595817e-06	2.79694262183043e-05	3.12707691578967e-06
138	27F-I	k__Bacteria|g__Massilioclostridium	80	1.40249426760645e-05	4.30448431754015e-05	4.81255977105078e-06
139	27F-I	k__Bacteria|g__Murimonas	80	1.99413696397241e-05	7.38523074312325e-05	8.25693898557243e-06
140	27F-I	k__Bacteria|g__Lentihominibacter	80	2.25120721119838e-05	6.74953975643027e-05	7.54621485610773e-06
141	27F-I	k__Bacteria|g__Pseudoflavonifractor	80	1.63596678991146e-05	7.18695230573549e-05	8.0352569533367e-06
142	27F-I	k__Bacteria|g__Perlabentimonas	80	1.67800647561915e-05	4.34012307362714e-05	4.8524051116728e-06
143	27F-I	k__Bacteria|g__Pseudocitrobacter	80	2.04513309185181e-05	4.7831753879148e-05	5.34775265784071e-06
144	27F-I	k__Bacteria|g__Ruthenibacterium	80	3.31205155696473e-05	0.000137788892350469	1.54052664920025e-05
145	27F-I	k__Bacteria|g__Cuneatibacter	80	1.13803514488086e-05	7.09814431294359e-05	7.9359665989227e-06
146	27F-I	k__Bacteria|g__Phocea	80	1.07503241818535e-05	4.49175319655608e-05	5.02193274282568e-06
147	27F-I	k__Bacteria|g__Konateibacter	80	1.1034120444016e-05	7.22110068990366e-05	8.07343600749761e-06
148	27F-I	k__Bacteria|g__Evtepia	80	6.61138330618352e-06	4.86689936711107e-05	5.44135891225553e-06
149	27F-I	k__Bacteria|g__Phytobacter	80	0	0	0
150	27F-I	k__Bacteria|g__Lacticaseibacillus	80	3.83042756767216e-05	0.000281525723885076	3.14755328010933e-05
151	27F-I	k__Bacteria|g__Kineothrix	80	1.39279375009486e-05	5.65185362269313e-05	6.31896444961014e-06
152	27F-I	k__Bacteria|g__Frisingicoccus	80	1.47603678142501e-05	4.33379471577435e-05	4.84532979250042e-06
153	27F-I	k__Bacteria|g__Pusillibacter	80	1.31314529483642e-05	6.9035614211453e-05	7.71841631226297e-06
154	27F-I	k__Bacteria|g__Caproiciproducens	80	2.22413590215751e-06	7.54969503184605e-06	8.4408156503001e-07
155	27F-I	k__Bacteria|g__Papillibacter	80	7.28131137717393e-06	2.33160124523532e-05	2.60680944038467e-06
156	27F-I	k__Bacteria|g__Aestuariispira	80	2.58431879836111e-06	1.1901468510143e-05	1.33062463103764e-06
157	27F-I	k__Bacteria|g__Cedecea	80	3.27665680735068e-06	1.5606035206442e-05	1.74480777904296e-06
158	27F-I	k__Bacteria|g__Fumia	80	2.07587448983933e-06	1.26853632163649e-05	1.41826672355337e-06
159	27F-I	k__Bacteria|g__Spiroplasma	80	1.9291640944126e-05	4.01508633740326e-05	4.48900299298217e-06
160	27F-I	k__Bacteria|g__Monoglobus	80	1.208857184087e-05	7.20838184560537e-05	8.0592159072745e-06
161	27F-I	k__Bacteria|g__Gluceribacter	80	1.56962606328825e-05	9.65400318403338e-05	1.0793503687249e-05
162	27F-I	k__Bacteria|g__Diplocloster	80	1.78179315072714e-05	5.70190995543515e-05	6.3749291309679e-06
163	27F-I	k__Bacteria|g__Howardella	80	1.70592144514126e-05	4.27074589241827e-05	4.77483906503763e-06
164	27F-I	k__Bacteria|g__Holdemanella	80	2.22733329396333e-06	1.40202385422275e-05	1.56751032205916e-06
165	27F-I	k__Bacteria|g__Scandinavium	80	0	0	0
166	27F-I	k__Bacteria|g__Cloacibacterium	80	2.05042157389462e-05	9.30649835761864e-05	1.04049814800627e-05
167	27F-I	k__Bacteria|g__Senegalimassilia	80	0	0	0
168	27F-I	k__Bacteria|g__Tyzzerella	80	3.79359710512665e-06	1.27216501236641e-05	1.42232372312408e-06
169	27F-I	k__Bacteria|g__Feifania	80	1.23404195376827e-05	3.37949261573757e-05	3.7783876091239e-06
170	27F-I	k__Bacteria|g__Sneathiella	80	1.50089472669829e-06	9.00427536689576e-06	1.00670859042529e-06
171	27F-I	k__Bacteria|g__Anaerosacchariphilus	80	1.98812414421661e-05	9.00463092278364e-05	1.00674834278204e-05
172	27F-I	k__Bacteria|g__Bavariicoccus	80	1.62255397009957e-05	2.21337789136803e-05	2.47463171249703e-06
173	27F-I	k__Bacteria|g__Hespellia	80	7.51431789932509e-06	3.1477718388363e-05	3.51931590464874e-06
174	27F-I	k__Bacteria|g__Ihubacter	80	1.60203052081241e-05	4.58127307231683e-05	5.12201900659487e-06
175	27F-I	k__Bacteria|g__Salmonella	80	1.36830393900566e-06	5.1917705347657e-06	5.80457591965827e-07
176	27F-I	k__Bacteria|g__Isobaculum	80	8.66855358417524e-06	1.44798559011382e-05	1.61889710496732e-06
177	27F-I	k__Bacteria|g__Emergencia	80	1.58543428797739e-05	4.98297611429648e-05	5.57113666091234e-06
178	27F-I	k__Bacteria|g__Hydrogeniiclostridium	80	5.86269349433867e-06	1.72295599721393e-05	1.92632336600564e-06
179	27F-I	k__Bacteria|g__Sangeribacter	80	0	0	0
180	27F-I	k__Bacteria|g__Bianquea	80	1.15651706567825e-05	5.50794942216614e-05	6.15807466229709e-06
181	27F-I	k__Bacteria|g__Sellimonas	80	1.99929563479422e-05	0.000172021075696356	1.92325409409844e-05
182	27F-I	k__Bacteria|g__Caenibaculum	80	1.51983999124572e-07	1.35938621413925e-06	1.51983999124572e-07
183	27F-I	k__Bacteria|g__Massiliimalia	80	6.63573106517538e-06	4.44112761357593e-05	4.9653316203536e-06
184	27F-I	k__Bacteria|g__Anaerocolumna	80	5.37186676741381e-06	1.51430381541309e-05	1.69304313492549e-06
185	27F-I	k__Bacteria|g__Alloscardovia	80	0	0	0
186	27F-I	k__Bacteria|g__Culturomica	80	1.64091523688252e-07	1.4676792059938e-06	1.64091523688252e-07
187	27F-I	k__Bacteria|g__Falcatimonas	80	4.33016773465573e-06	1.54817407146138e-05	1.73091123239514e-06
188	27F-I	k__Bacteria|g__Raoultibacter	80	3.00509664390807e-07	2.68784014989397e-06	3.00509664390807e-07
189	27F-I	k__Bacteria|g__Azospirillum	80	3.85452430036324e-06	1.36083575268111e-05	1.52146062460353e-06
190	27F-I	k__Bacteria|g__Pseudescherichia	80	0	0	0
191	27F-I	k__Bacteria|g__Victivallis	80	3.83201792830555e-06	1.40608367470798e-05	1.57204933934987e-06
192	27F-I	k__Bacteria|g__Pantoea	80	4.6074656805588e-07	3.12012274286339e-06	3.48840327559282e-07
193	27F-I	k__Bacteria|g__Raoultella	80	2.49118121848656e-07	2.22818021952268e-06	2.49118121848656e-07
194	27F-I	k__Bacteria|g__Tatumella	80	1.39054208892795e-07	1.24373865456698e-06	1.39054208892795e-07
195	27F-I	k__Bacteria|g__Bariatricus	80	3.60091632028523e-06	1.74984161169032e-05	1.95638239679867e-06
196	27F-I	k__Bacteria|g__Trichococcus	80	7.6172822030234e-06	1.27534363931256e-05	1.42587753608743e-06
197	27F-I	k__Bacteria|g__Robinsoniella	80	9.54304287538674e-06	2.7893970921537e-05	3.11864075714795e-06
198	27F-I	k__Bacteria|g__Atopobacter	80	7.21593276196637e-06	1.06526966370004e-05	1.19100769120082e-06
199	27F-I	k__Bacteria|g__Kiloniella	80	2.70777538235389e-06	1.06354330549676e-05	1.18907756405279e-06
200	27F-I	k__Bacteria|g__Fusimonas	80	9.7547237956042e-07	5.32759813875426e-06	5.95643579752794e-07
201	27F-I	k__Bacteria|g__Drancourtella	80	7.4483903394063e-06	6.17747832501645e-05	6.90663073213416e-06
202	27F-I	k__Bacteria|g__Tepidibaculum	80	3.58515126431932e-06	2.13212091988956e-05	2.38378365656122e-06
203	27F-I	k__Bacteria|g__Provencibacterium	80	9.60180572244046e-07	3.86235076043669e-06	4.31823942664222e-07
204	27F-I	k__Bacteria|g__Desulfonispora	80	7.62353275061074e-06	2.27030165362877e-05	2.53827441347205e-06
205	27F-I	k__Bacteria|g__Wansuia	80	1.85119309913555e-06	8.93444071668223e-06	9.98900839172171e-07
206	27F-I	k__Bacteria|g__Intestinibacter	80	2.16615499690036e-06	1.19135127308209e-05	1.33197121584624e-06
207	27F-I	k__Bacteria|g__Leuconostoc	80	1.00976164573613e-05	5.10048404031042e-05	5.70251451614343e-06
208	27F-I	k__Bacteria|g__Snodgrassella	80	1.69560041190086e-05	2.69788411699476e-05	3.01632614050864e-06
209	27F-I	k__Bacteria|g__Atlantibacter	80	1.49220606713045e-06	5.39073737948352e-06	6.02702761468711e-07
210	27F-I	k__Bacteria|g__Cronobacter	80	6.50162842877372e-07	4.61290254454082e-06	5.15738183158751e-07
211	27F-I	k__Bacteria|g__Erysipelatoclostridium	80	1.00526191690155e-06	4.58956666169824e-06	5.13129152141203e-07
212	27F-I	k__Bacteria|g__Scardovia	80	0	0	0
213	27F-I	k__Bacteria|g__Yokenella	80	0	0	0
214	27F-I	k__Bacteria|g__Zhenpiania	80	7.09073825603348e-06	4.90238429844833e-05	5.48103227157904e-06
215	27F-I	k__Bacteria|g__Ligaoa	80	2.62775276205666e-06	2.20895469922901e-05	2.46968643334683e-06
216	27F-I	k__Bacteria|g__Massilistercora	80	1.9257450563888e-06	7.76009721136543e-06	8.67605243830983e-07
217	27F-I	k__Bacteria|g__Dakarella	80	9.86582478295185e-07	8.82426194751298e-06	9.86582478295185e-07
218	27F-I	k__Bacteria|g__Pacificispira	80	7.75100072598343e-07	4.16675155862256e-06	4.65856986521662e-07
219	27F-I	k__Bacteria|g__Lactonifactor	80	3.95263609326714e-06	1.5665236173813e-05	1.75142664841173e-06
220	27F-I	k__Bacteria|g__Gorbachella	80	1.83844774219192e-06	9.89279995971757e-06	1.10604865988678e-06
221	27F-I	k__Bacteria|g__Novisyntrophococcus	80	1.2604356096384e-06	6.2265224463642e-06	6.96146372674932e-07
222	27F-I	k__Bacteria|g__Qiania	80	1.77216198267235e-06	1.04840313289455e-05	1.17215033648798e-06
223	27F-I	k__Bacteria|g__Trabulsiella	80	0	0	0
224	27F-I	k__Bacteria|g__Catenibacterium	80	2.30393799751235e-06	1.22152210826397e-05	1.36570323504855e-06
225	27F-I	k__Bacteria|g__Merdimonas	80	4.7485610526124e-07	2.43065567832564e-06	2.71755566331599e-07
226	27F-I	k__Bacteria|g__Harryflintia	80	8.14254366565624e-07	4.81838964772709e-06	5.38712339719952e-07
227	27F-I	k__Bacteria|g__Yeguia	80	7.71035246352855e-07	4.06876736803033e-06	4.54902020977436e-07
228	27F-I	k__Bacteria|g__Velocimicrobium	80	2.3235871299328e-06	9.39323321898557e-06	1.05019540030805e-06
229	27F-I	k__Bacteria|g__Desulfomicrobium	80	3.63413139581815e-06	1.14482207870991e-05	1.27994999506899e-06
230	27F-I	k__Bacteria|g__Pseudaquidulcibacter	80	1.5791202405316e-07	1.41240808098979e-06	1.57912024053159e-07
231	27F-I	k__Bacteria|g__Agathobacter	80	5.72116839029481e-06	4.80333671857366e-05	5.37029371077574e-06
232	27F-I	k__Bacteria|g__Mailhella	80	1.77529409456198e-06	7.60052574074171e-06	8.4976461105177e-07
233	27F-I	k__Bacteria|g__Turicibacter	80	2.97864545687509e-06	1.38187457228455e-05	1.54498274000335e-06
234	27F-I	k__Bacteria|g__Rhodospirillum	80	0	0	0
235	27F-I	k__Bacteria|g__Fournierella	80	2.90133650826814e-06	1.89302719770286e-05	2.11646874865977e-06
236	27F-I	k__Bacteria|g__Catenibacillus	80	1.58758428510757e-06	7.91992061403482e-06	8.85474043469187e-07
237	27F-I	k__Bacteria|g__Alkalibaculum	80	2.53024620814484e-06	1.33834237986578e-05	1.49631226927436e-06
238	27F-I	k__Bacteria|g__Brevundimonas	80	2.86022301787799e-06	1.3078459677384e-05	1.46221624398103e-06
239	27F-I	k__Bacteria|g__Finegoldia	80	7.66863138527078e-06	1.39770596971794e-05	1.56268278042329e-06
240	27F-I	k__Bacteria|g__Caldicoprobacter	80	2.52216585355793e-06	8.37073296730889e-06	9.3587639682006e-07
241	27F-I	k__Bacteria|g__Insolitispirillum	80	4.69755456270841e-07	3.12677395665986e-06	3.49583955868372e-07
242	27F-I	k__Bacteria|g__Anaerotaenia	80	6.31648096212638e-07	5.64963232395914e-06	6.31648096212638e-07
243	27F-I	k__Bacteria|g__Kosakonia	80	0	0	0
244	27F-I	k__Bacteria|g__Proteus	80	3.15824048106319e-07	2.82481616197957e-06	3.15824048106319e-07
245	27F-I	k__Bacteria|g__Terrisporobacter	80	4.5776661370732e-06	2.43189007961051e-05	2.71893576590823e-06
246	27F-I	k__Bacteria|g__Ethanoligenens	80	4.95556807765848e-07	2.52843294931411e-06	2.82687397560831e-07
247	27F-I	k__Bacteria|g__Lutispora	80	1.77676812226445e-06	9.55720123128854e-06	1.06852758139029e-06
248	27F-I	k__Bacteria|g__Dongia	80	7.3521319327832e-07	3.90202469289635e-06	4.36259623159949e-07
249	27F-I	k__Bacteria|g__Acutalibacter	80	6.96436874064634e-07	3.69062291684862e-06	4.12624186069603e-07
250	27F-I	k__Bacteria|g__Anaeroplasma	80	1.64091523688252e-07	1.4676792059938e-06	1.64091523688252e-07
251	27F-I	k__Bacteria|g__Parvularcula	80	2.52668175937904e-07	2.25993286859212e-06	2.52668175937904e-07
252	27F-I	k__Bacteria|g__Ercella	80	8.02500418251978e-07	4.75502821866247e-06	5.3162831659295e-07
253	27F-I	k__Bacteria|g__Oxalobacter	80	1.79172877526017e-06	7.35638456714166e-06	8.22468798037956e-07
254	27F-I	k__Bacteria|g__Paludicola	80	1.0763119531287e-06	5.26079951204717e-06	5.8817526624676e-07
255	27F-I	k__Bacteria|g__Saccharofermentans	80	1.67681809428196e-06	6.09267157501962e-06	6.81181390316229e-07
256	27F-I	k__Bacteria|g__Ellagibacter	80	0	0	0
257	27F-I	k__Bacteria|g__Acetanaerobacterium	80	0	0	0
258	27F-I	k__Bacteria|g__Marasmitruncus	80	8.07605730203565e-07	4.29178462968504e-06	4.79836108838226e-07
259	27F-I	k__Bacteria|g__Pectobacterium	80	1.83621006243114e-07	1.64235620822607e-06	1.83621006243114e-07
260	27F-I	k__Bacteria|g__Macrococcus	80	7.86340152132976e-07	3.66514613405424e-06	4.09775795160792e-07
261	27F-I	k__Bacteria|g__Erwinia	80	3.21692359163085e-07	2.87730393172374e-06	3.21692359163085e-07
262	27F-I	k__Bacteria|g__Erysipelothrix	80	1.42781936402069e-06	4.84001692363628e-06	5.41130342675007e-07
263	27F-I	k__Bacteria|g__Faecalitalea	80	7.19209558883198e-07	3.9074354367944e-06	4.36864562718193e-07
264	27F-I	k__Bacteria|g__Bittarella	80	7.9573961990089e-07	5.81915006234168e-06	6.50600755533407e-07
265	27F-I	k__Bacteria|g__Rhizobium	80	1.78829530119223e-06	1.10447945371768e-05	1.23484556913229e-06
266	27F-I	k__Bacteria|g__Megamonas	80	1.6739203213927e-07	1.49719985102095e-06	1.6739203213927e-07
267	27F-I	k__Bacteria|g__Simiaoa	80	3.49506232983583e-06	1.85072153776788e-05	2.06916958293597e-06
268	27F-I	k__Bacteria|g__Pseudenterobacter	80	0	0	0
269	27F-I	k__Bacteria|g__Thalassospira	80	1.64091523688252e-07	1.4676792059938e-06	1.64091523688252e-07
270	27F-I	k__Bacteria|g__Flintibacter	80	1.25131522872775e-06	5.88689356452793e-06	6.58174709329524e-07
271	27F-I	k__Bacteria|g__Terasakiella	80	0	0	0
272	27F-I	k__Bacteria|g__Asteroleplasma	80	0	0	0
273	27F-I	k__Bacteria|g__Aliidongia	80	2.95659142383444e-07	1.86246705788463e-06	2.08230147364204e-07
274	27F-I	k__Bacteria|g__Hydrogenoanaerobacterium	80	6.60975188439966e-07	4.6420689492391e-06	5.18999086336982e-07
275	27F-I	k__Bacteria|g__Adlercreutzia	80	0	0	0
276	27F-I	k__Bacteria|g__Lelliottia	80	3.89224993921712e-07	2.03572639022472e-06	2.27601129606637e-07
277	27F-I	k__Bacteria|g__Thermoclostridium	80	1.72907960083261e-06	7.145300308602e-06	7.98868860484215e-07
278	27F-I	k__Bacteria|g__Mobilitalea	80	2.49118121848656e-07	2.22818021952268e-06	2.49118121848656e-07
279	27F-I	k__Bacteria|g__Parascardovia	80	0	0	0
280	27F-I	k__Bacteria|g__Merdibacter	80	6.71075338137779e-07	4.67095875431167e-06	5.22229064736932e-07
281	27F-I	k__Bacteria|g__Eggerthella	80	4.93291239147593e-07	4.41213097375649e-06	4.93291239147593e-07
282	27F-I	k__Bacteria|g__Anaerobium	80	1.57912024053159e-06	1.41240808098979e-05	1.57912024053159e-06
283	27F-I	k__Bacteria|g__Sodalis	80	0	0	0
284	27F-I	k__Bacteria|g__Franconibacter	80	0	0	0
285	27F-I	k__Bacteria|g__Mordavella	80	1.04410290678249e-07	9.33874030028312e-07	1.04410290678249e-07
286	27F-I	k__Bacteria|g__Fervidicella	80	7.72241451287415e-07	4.01029587886223e-06	4.4836470975116e-07
287	27F-I	k__Bacteria|g__Lentilitoribacter	80	3.41533030296274e-07	2.15255766412373e-06	2.40663263123441e-07
288	27F-I	k__Bacteria|g__Nunduva	80	1.1219130972081e-06	6.46129019930385e-06	7.22394205399828e-07
289	27F-I	k__Bacteria|g__Variimorphobacter	80	4.24378548618097e-07	2.71628107359644e-06	3.03689456327887e-07
290	27F-I	k__Bacteria|g__Buttiauxella	80	3.89224993921712e-07	2.03572639022472e-06	2.27601129606637e-07
291	27F-I	k__Bacteria|g__Tianweitania	80	1.5581848649766e-06	1.03104234984695e-05	1.15274039096945e-06
292	27F-I	k__Bacteria|g__Ciceribacter	80	9.5365164395405e-07	7.19472700547864e-06	8.04394933190187e-07
293	27F-I	k__Bacteria|g__Massilimicrobiota	80	0	0	0
294	27F-I	k__Bacteria|g__Gardnerella	80	0	0	0
295	27F-I	k__Bacteria|g__Georhizobium	80	9.47472144318957e-07	8.47444848593872e-06	9.47472144318957e-07
296	27F-I	k__Bacteria|g__Ruficoccus	80	0	0	0
297	27F-I	k__Bacteria|g__Congzhengia	80	5.58534102384337e-07	3.56484911488643e-06	3.98562247520801e-07
298	27F-I	k__Bacteria|g__Pluralibacter	80	0	0	0
299	27F-I	k__Bacteria|g__Hafnia	80	3.59084336128253e-07	2.33932904141568e-06	2.61544937917245e-07
300	27F-I	k__Bacteria|g__Intestinibacillus	80	4.73736072159478e-07	4.23722424296936e-06	4.73736072159478e-07
301	27F-I	k__Bacteria|g__Pseudohoeflea	80	6.31648096212638e-07	5.64963232395914e-06	6.31648096212638e-07
302	27F-I	k__Bacteria|g__Pseudovibrio	80	0	0	0
303	27F-I	k__Bacteria|g__Arthrobacter	80	0	0	0
304	27F-I	k__Bacteria|g__Youngiibacter	80	3.68110873108927e-06	8.38542450733337e-06	9.37518960929505e-07
305	27F-I	k__Bacteria|g__Caulobacter	80	4.99445054349433e-07	3.24953354414867e-06	3.63308894994112e-07
306	27F-I	k__Bacteria|g__Cellulosilyticum	80	3.57855547085039e-06	1.54659655182895e-05	1.72914751182815e-06
307	27F-I	k__Bacteria|g__Asticcacaulis	80	1.5791202405316e-07	1.41240808098979e-06	1.57912024053159e-07
308	27F-I	k__Bacteria|g__Rosenbergiella	80	4.17162626678384e-07	3.73121596370094e-06	4.17162626678384e-07
309	27F-I	k__Bacteria|g__Peteryoungia	80	6.31648096212638e-07	5.64963232395914e-06	6.31648096212638e-07
310	27F-I	k__Bacteria|g__Parolsenella	80	0	0	0
311	27F-I	k__Bacteria|g__Pediococcus	80	0	0	0
312	27F-I	k__Bacteria|g__Pseudarthrobacter	80	0	0	0
313	27F-I	k__Bacteria|g__Ehrlichia	80	0	0	0
314	27F-I	k__Bacteria|g__Anaerolactibacter	80	0	0	0
315	27F-I	k__Bacteria|g__Siccibacter	80	2.49118121848656e-07	2.22818021952268e-06	2.49118121848656e-07
316	27F-I	k__Bacteria|g__Hwanghaeella	80	0	0	0
317	27F-I	k__Bacteria|g__Amedibacillus	80	0	0	0
318	27F-I	k__Bacteria|g__Lactimicrobium	80	1.64994720168955e-07	1.47575764090535e-06	1.64994720168955e-07
319	27F-I	k__Bacteria|g__Mixta	80	0	0	0
320	27F-I	k__Bacteria|g__Martelella	80	0	0	0
321	27F-I	k__Bacteria|g__Caloramator	80	2.33904023615446e-07	1.55967157035443e-06	1.74376582694318e-07
322	27F-I	k__Bacteria|g__Muricomes	80	0	0	0
323	27F-I	k__Bacteria|g__Leclercia	80	0	0	0
324	27F-I	k__Bacteria|g__Superficieibacter	80	0	0	0
325	27F-I	k__Bacteria|g__Pseudaminobacter	80	0	0	0
326	27F-I	k__Bacteria|g__Maricaulis	80	0	0	0
327	27F-I	k__Bacteria|g__Ahrensia	80	0	0	0
328	27F-I	k__Bacteria|g__Dickeya	80	0	0	0
329	27F-I	k__Bacteria|g__Paenarthrobacter	80	0	0	0
330	27F-I	k__Bacteria|g__Anaerosolibacter	80	0	0	0
331	27F-I	k__Bacteria|g__Oleomonas	80	0	0	0
332	27F-I	k__Bacteria|g__Irregularibacter	80	0	0	0
333	27F-I	k__Bacteria|g__Coprobacillus	80	0	0	0
334	27F-I	k__Bacteria|g__Desulforamulus	80	0	0	0
335	27F-I	k__Bacteria|g__Parvibacter	80	0	0	0
336	27F-I	k__Bacteria|g__Breoghania	80	0	0	0
337	27F-I	k__Bacteria|g__Hoeflea	80	0	0	0
338	27F-I	k__Bacteria|g__Paratractidigestivibacter	80	0	0	0
339	27F-I	k__Bacteria|g__Maritalea	80	0	0	0
340	27F-I	k__Bacteria|g__Shimwellia	80	0	0	0
341	27F-I	k__Bacteria|g__Pararhizobium	80	0	0	0
342	27F-II	k__Bacteria|g__Haemophilus	80	0.121179150680765	0.12665868236156	0.0141608711850501
343	27F-II	k__Bacteria|g__Prevotella	80	0.124077071267614	0.0822448150246338	0.00919524985959886
344	27F-II	k__Bacteria|g__Campylobacter	80	0.0141817186541143	0.0142391326355641	0.00159198342568786
345	27F-II	k__Bacteria|g__Aggregatibacter	80	0.00515262509755279	0.00655399555690698	0.00073275897947378
346	27F-II	k__Bacteria|g__Porphyromonas	80	0.0170676114959206	0.0188270036253772	0.00210492299594892
347	27F-II	k__Bacteria|g__Faecalibacterium	80	0.0154792893098708	0.0193757966158024	0.00216627991755723
348	27F-II	k__Bacteria|g__Blautia	80	0.010709335533245	0.0137210215092256	0.00153405684076826
349	27F-II	k__Bacteria|g__Oribacterium	80	0.00831997286770316	0.00722153005865113	0.000807391605635098
350	27F-II	k__Bacteria|g__Bacteroides	80	0.00993163604826339	0.0191921643525436	0.00214574920638178
351	27F-II	k__Bacteria|g__Alloprevotella	80	0.00790262784935578	0.0139240245409737	0.00155675326969962
352	27F-II	k__Bacteria|g__Dialister	80	0.00445788834555763	0.0057598115154305	0.000643966504304434
353	27F-II	k__Bacteria|g__Leptotrichia	80	0.00610298230704922	0.0066632238262394	0.000744971071238377
354	27F-II	k__Bacteria|g__Prevotellamassilia	80	0.00734172053976025	0.0083156027334254	0.000929712649291113
355	27F-II	k__Bacteria|g__Roseburia	80	0.00440103812032305	0.00564728283768328	0.000631385415661386
356	27F-II	k__Bacteria|g__Citrobacter	80	0.00774811861988945	0.0112003164978214	0.00125223345293205
357	27F-II	k__Bacteria|g__Rothia	80	0.00642856258196897	0.00728281138128675	0.000814243065793315
358	27F-II	k__Bacteria|g__Lactobacillus	80	0.00591527094009684	0.00839817231111445	0.000938944208720421
359	27F-II	k__Bacteria|g__Phascolarctobacterium	80	0.00585351607017653	0.007991216103748	0.000893445121543577
360	27F-II	k__Bacteria|g__Phocaeicola	80	0.00539220406159269	0.00691870563118126	0.000773534805381595
361	27F-II	k__Bacteria|g__Clostridium	80	0.00494400036832759	0.00670705325201206	0.0007498713500105
362	27F-II	k__Bacteria|g__Waltera	80	0.00431193998800067	0.00599344118572984	0.000670087095521944
363	27F-II	k__Bacteria|g__Shigella	80	0.00482264596036122	0.00694175032201161	0.000776111280142451
364	27F-II	k__Bacteria|g__Limosilactobacillus	80	0.00452194466403727	0.00636872884444596	0.000712045531322243
365	27F-II	k__Bacteria|g__Stomatobaculum	80	0.00262846693679813	0.00383294410967124	0.000428536179159115
366	27F-II	k__Bacteria|g__Ruminococcus	80	0.0032680738099305	0.00436352599474364	0.000487857037291708
367	27F-II	k__Bacteria|g__Escherichia	80	0.00298291677659578	0.00412130566650118	0.000460775981317586
368	27F-II	k__Bacteria|g__Dorea	80	0.00231726899459153	0.00326293984414917	0.000364807764900505
369	27F-II	k__Bacteria|g__Mediterraneibacter	80	0.00206696828974342	0.0030784572725197	0.000344181986359132
370	27F-II	k__Bacteria|g__Fusicatenibacter	80	0.00215506334982729	0.00268174384723619	0.000299828077033097
371	27F-II	k__Bacteria|g__Gemmiger	80	0.00185773185438586	0.00295653124178057	0.000330550241711161
372	27F-II	k__Bacteria|g__Lachnospira	80	0.00178643325359779	0.00232646366956964	0.000260106545617066
373	27F-II	k__Bacteria|g__Lacrimispora	80	0.00131757651442559	0.00159287209705173	0.000178088514423515
374	27F-II	k__Bacteria|g__Vescimonas	80	0.00161941490332206	0.00186894972337266	0.000208954931399534
375	27F-II	k__Bacteria|g__Corynebacterium	80	0.00160661273095331	0.00755972427472584	0.000845202868472113
376	27F-II	k__Bacteria|g__Treponema	80	0.00125087946747786	0.00233227651756118	0.000260756441779663
377	27F-II	k__Bacteria|g__Lautropia	80	0.00133735004665391	0.00298464365564348	0.000333693305131615
378	27F-II	k__Bacteria|g__Cardiobacterium	80	0.00124439544654975	0.00457750902586063	0.00051178106747216
379	27F-II	k__Bacteria|g__Actinomyces	80	0.00135258907370957	0.00201001726173398	0.000224726761659259
380	27F-II	k__Bacteria|g__Anaerostipes	80	0.00121044545977875	0.00158687739708487	0.000177418286591985
381	27F-II	k__Bacteria|g__Coprococcus	80	0.00105698502424045	0.00130434521309387	0.000145830228130217
382	27F-II	k__Bacteria|g__Marseillibacter	80	0.00112462518818988	0.00151473881029496	0.000169352947398834
383	27F-II	k__Bacteria|g__Bifidobacterium	80	0.00123787655168034	0.00146102934983473	0.000163348047167638
384	27F-II	k__Bacteria|g__Tannerella	80	0.00086160511382739	0.00122454047581595	0.00013690778725622
385	27F-II	k__Bacteria|g__Spodiobacter	80	0.000683360245077407	0.000751557339938293	8.4026665054547e-05
386	27F-II	k__Bacteria|g__Solobacterium	80	0.000803369740784834	0.000861006909427042	9.62634989287935e-05
387	27F-II	k__Bacteria|g__Eubacterium	80	0.000906080418782638	0.0011468701758813	0.000128223983731887
388	27F-II	k__Bacteria|g__Enterobacter	80	0.00105164671002144	0.00149238783481618	0.000166854032372135
389	27F-II	k__Bacteria|g__Enterocloster	80	0.000633744848431989	0.00163960572712773	0.000183313493107779
390	27F-II	k__Bacteria|g__Duncaniella	80	0.000969758714144538	0.0012100057001611	0.000135282749936122
391	27F-II	k__Bacteria|g__Parabacteroides	80	0.000877628908282757	0.00267172928603261	0.000298708415052295
392	27F-II	k__Bacteria|g__Schaalia	80	0.000844870638342519	0.000943147488572028	0.000105447094862763
393	27F-II	k__Bacteria|g__Anaerotignum	80	0.00059209602958712	0.00193470379510311	0.000216306460108869
394	27F-II	k__Bacteria|g__Lachnoclostridium	80	0.000722929646183953	0.00115694047958179	0.000129349877913305
395	27F-II	k__Bacteria|g__Wujia	80	0.000808225451743012	0.00109142947246969	0.000122025524654448
396	27F-II	k__Bacteria|g__Muribaculum	80	0.000731029079457053	0.000979622356110721	0.000109525109027104
397	27F-II	k__Bacteria|g__Bergeyella	80	0.000665680847413167	0.000683472004675442	7.64144931586171e-05
398	27F-II	k__Bacteria|g__Alistipes	80	0.000714345924075976	0.000881417668865868	9.8545491207674e-05
399	27F-II	k__Bacteria|g__Akkermansia	80	0.000739078775563256	0.000908432821609539	0.000101565877105543
400	27F-II	k__Bacteria|g__Duodenibacillus	80	0.000739451209550277	0.00100173594714695	0.000111997483666286
401	27F-II	k__Bacteria|g__Lancefieldella	80	0.000580794571165383	0.000703600618141603	7.86649405587748e-05
402	27F-II	k__Bacteria|g__Succinivibrio	80	0.000685379965430615	0.000959731748383166	0.000107301271477474
403	27F-II	k__Bacteria|g__Pseudoprevotella	80	0.000564666624186808	0.00107528071495267	0.000120220038676437
404	27F-II	k__Bacteria|g__Oscillibacter	80	0.000590622981006497	0.000690805772098466	7.72344332830699e-05
405	27F-II	k__Bacteria|g__Ruminococcoides	80	0.000450343764790547	0.000546747422791568	6.11282201942382e-05
406	27F-II	k__Bacteria|g__Peptococcus	80	0.000279468428001721	0.000290417784899103	3.24696954454653e-05
407	27F-II	k__Bacteria|g__Paraprevotella	80	0.000408158715750962	0.0014183741784758	0.000158579054030115
408	27F-II	k__Bacteria|g__Eisenbergiella	80	0.000335431207703056	0.000393186931564987	4.39596353421934e-05
409	27F-II	k__Bacteria|g__Klebsiella	80	0.000364439858748713	0.000494591455085512	5.52970057330869e-05
410	27F-II	k__Bacteria|g__Sutterella	80	0.000432119720577224	0.000543275742654625	6.07400745551211e-05
411	27F-II	k__Bacteria|g__Faecalicatena	80	0.000352012936588717	0.000424850594144604	4.74997404394254e-05
412	27F-II	k__Bacteria|g__Paludibacter	80	0.000243454299719511	0.000518248118509449	5.79419011099247e-05
413	27F-II	k__Bacteria|g__Hominisplanchenecus	80	0.000304675691781298	0.000374916429102772	4.19169310677639e-05
414	27F-II	k__Bacteria|g__Lactococcus	80	0.000212837155884884	0.000917123911559114	0.000102537570501834
415	27F-II	k__Bacteria|g__Subdoligranulum	80	0.000353352391374353	0.000472199047238791	5.27934584268285e-05
416	27F-II	k__Bacteria|g__Butyrivibrio	80	0.000271357611448085	0.000285392020692054	3.1907797925173e-05
417	27F-II	k__Bacteria|g__Luoshenia	80	0.000270156764559965	0.000315384919531499	3.52611059575366e-05
418	27F-II	k__Bacteria|g__Agathobaculum	80	0.00034588186785536	0.000473505094457	5.29394789449155e-05
419	27F-II	k__Bacteria|g__Oliverpabstia	80	0.000352854417856873	0.000473107183023581	5.28949910942081e-05
420	27F-II	k__Bacteria|g__Enterococcus	80	0.000229059742487521	0.00032880125537002	3.67610979047316e-05
421	27F-II	k__Bacteria|g__Intestinimonas	80	0.000300518777051708	0.000418921806865202	4.68368818703815e-05
422	27F-II	k__Bacteria|g__Christensenella	80	0.000264745668958922	0.000322745988924229	3.60840985349985e-05
423	27F-II	k__Bacteria|g__Faecalibacillus	80	0.000284211715244714	0.00170176173990687	0.000190262746597003
424	27F-II	k__Bacteria|g__Butyricicoccus	80	0.000265437202609466	0.000288312874499074	3.22343593084148e-05
425	27F-II	k__Bacteria|g__Collinsella	80	0.000325358733644235	0.000405309625875242	4.53149937696024e-05
426	27F-II	k__Bacteria|g__Jutongia	80	0.00028352154202693	0.000421539875873903	4.71295908840435e-05
427	27F-II	k__Bacteria|g__Acidaminococcus	80	0.000218709350087589	0.000621482839673018	6.94838938179236e-05
428	27F-II	k__Bacteria|g__Angelakisella	80	0.000236491993983882	0.000322004346070234	3.60011803431705e-05
429	27F-II	k__Bacteria|g__Pseudoclostridium	80	0.000152841796581574	0.000204805546236876	2.28979561777316e-05
430	27F-II	k__Bacteria|g__Guopingia	80	0.000210779678950312	0.000255565234551741	2.85730618571685e-05
431	27F-II	k__Bacteria|g__Allisonella	80	0.000192570554370166	0.00042501089215601	4.75176623019336e-05
432	27F-II	k__Bacteria|g__Ligilactobacillus	80	0.000127408606157048	0.000499060484255624	5.5796658383977e-05
433	27F-II	k__Bacteria|g__Butyricimonas	80	0.000200382474321746	0.000333559697129892	3.72931078668341e-05
434	27F-II	k__Bacteria|g__Staphylococcus	80	7.33578067706627e-05	0.000158811040402414	1.77556140958631e-05
435	27F-II	k__Bacteria|g__Millionella	80	7.32657188534534e-05	0.000172906078527902	1.93314872655652e-05
436	27F-II	k__Bacteria|g__Vampirovibrio	80	0.000141052993861781	0.000302771352275262	3.3850866266351e-05
437	27F-II	k__Bacteria|g__Lawsonibacter	80	0.00015853059484869	0.000215928037587375	2.4141488514675e-05
438	27F-II	k__Bacteria|g__Hungatella	80	0.000124310344271578	0.000132206473852237	1.47811331299576e-05
439	27F-II	k__Bacteria|g__Coprobacter	80	0.00015620235887674	0.000205571591783736	2.29836026735636e-05
440	27F-II	k__Bacteria|g__Barnesiella	80	0.000154162020793327	0.000274057483278419	3.06405581176529e-05
441	27F-II	k__Bacteria|g__Chryseobacterium	80	0.000128149856448883	0.000311535994781143	3.48307830884328e-05
442	27F-II	k__Bacteria|g__Ructibacterium	80	0.000139218833808082	0.000176301743261572	1.97111341242295e-05
443	27F-II	k__Bacteria|g__Cutibacterium	80	0.000110510776736939	0.000331423650730043	3.70542906191762e-05
444	27F-II	k__Bacteria|g__Dysosmobacter	80	0.000146853783192551	0.0001891427212193	2.11467991047823e-05
445	27F-II	k__Bacteria|g__Massiliprevotella	80	0.000150503746026408	0.000203743983692526	2.27792698771548e-05
446	27F-II	k__Bacteria|g__Odoribacter	80	0.000145690653243372	0.00026235507118595	2.93321886706791e-05
447	27F-II	k__Bacteria|g__Anaerobutyricum	80	0.000128856664941933	0.00017053990652026	1.90669411927881e-05
448	27F-II	k__Bacteria|g__Neglectibacter	80	0.000142396762092287	0.000189515841757276	2.11885152491181e-05
449	27F-II	k__Bacteria|g__Desulfovibrio	80	0.000138147583561758	0.000183239316058209	2.04867783428363e-05
450	27F-II	k__Bacteria|g__Helicobacter	80	0.000123806789079299	0.000160026635915755	1.78915218059119e-05
451	27F-II	k__Bacteria|g__Anaeromassilibacillus	80	0.000121665616726559	0.00020409149319765	2.28181226209691e-05
452	27F-II	k__Bacteria|g__Faecalimonas	80	0.000126165232192971	0.000123266533935276	1.37816174615031e-05
453	27F-II	k__Bacteria|g__Romboutsia	80	0.000133000413215819	0.000187757851818607	2.09919659987869e-05
454	27F-II	k__Bacteria|g__Anaerotruncus	80	0.000123486367375554	0.000175744167944409	1.96487953086418e-05
455	27F-II	k__Bacteria|g__Mitsuokella	80	9.5587496347996e-05	0.00016899077696024	1.88937432426801e-05
456	27F-II	k__Bacteria|g__Caproicibacter	80	0.000120323562484973	0.000182588732027061	2.04140408369001e-05
457	27F-II	k__Bacteria|g__Shuttleworthia	80	8.28806861622391e-05	0.00020715045458079	2.31601249006315e-05
458	27F-II	k__Bacteria|g__Negativibacillus	80	0.000105917689398746	0.000147809063132609	1.65255556427536e-05
459	27F-II	k__Bacteria|g__Flavonifractor	80	8.92029994798383e-05	0.000179940331111761	2.01179406129859e-05
460	27F-II	k__Bacteria|g__Butyribacter	80	6.44354643544137e-05	8.39655188151632e-05	9.38763039183712e-06
461	27F-II	k__Bacteria|g__Arachnia	80	9.45053921009381e-05	0.000313781757072652	3.50818669456888e-05
462	27F-II	k__Bacteria|g__Solibaculum	80	0.000100779206147969	0.00013262253916139	1.48276506456748e-05
463	27F-II	k__Bacteria|g__Petroclostridium	80	8.42003138039682e-05	9.22809348198481e-05	1.03173221642204e-05
464	27F-II	k__Bacteria|g__Sporobacter	80	9.24536615371826e-05	0.000121909340468542	1.36298786189913e-05
465	27F-II	k__Bacteria|g__Cohaesibacter	80	0.000103263857185595	0.000134215493201845	1.50057483216493e-05
466	27F-II	k__Bacteria|g__Tidjanibacter	80	8.86003873897481e-05	0.000120321191569448	1.3452318174153e-05
467	27F-II	k__Bacteria|g__Bilophila	80	9.55661854167436e-05	0.000221052759071468	2.47144497948842e-05
468	27F-II	k__Bacteria|g__Paramuribaculum	80	9.6218464702242e-05	0.000110858013618687	1.23943027150991e-05
469	27F-II	k__Bacteria|g__Sodaliphilus	80	6.31946647117421e-05	0.000213451212661769	2.3864571069574e-05
470	27F-II	k__Bacteria|g__Jingyaoa	80	7.28875863165819e-05	0.000102914683096398	1.15062113643197e-05
471	27F-II	k__Bacteria|g__Pseudoruminococcus	80	8.85321578569479e-05	0.00011776199236823	1.31661910050587e-05
472	27F-II	k__Bacteria|g__Latilactobacillus	80	8.02827707494568e-05	0.000111213988123491	1.2434101874649e-05
473	27F-II	k__Bacteria|g__Gehongia	80	6.48650204742699e-05	9.21284290183612e-05	1.0300271497266e-05
474	27F-II	k__Bacteria|g__Colidextribacter	80	8.27301910196548e-05	0.000117524171723797	1.31396018486885e-05
475	27F-II	k__Bacteria|g__Amniculibacterium	80	7.06253513596671e-05	7.0348162174172e-05	7.8651636356814e-06
476	27F-II	k__Bacteria|g__Heminiphilus	80	5.30621526958139e-05	0.000263867849547905	2.95013224332902e-05
477	27F-II	k__Bacteria|g__Kluyvera	80	8.70675065062171e-05	0.000119178172795898	1.33245247902923e-05
478	27F-II	k__Bacteria|g__Parasutterella	80	8.12893057677484e-05	0.000287115786394953	3.21005207896212e-05
479	27F-II	k__Bacteria|g__Massilioclostridium	80	7.14490217552449e-05	0.000102024347557523	1.14066688249343e-05
480	27F-II	k__Bacteria|g__Murimonas	80	6.52049168138376e-05	9.77271525828774e-05	1.09262278211404e-05
481	27F-II	k__Bacteria|g__Lentihominibacter	80	6.13445661323427e-05	7.43960512253126e-05	8.31773138986777e-06
482	27F-II	k__Bacteria|g__Pseudoflavonifractor	80	6.52369880758461e-05	9.7970932857926e-05	1.09534832844695e-05
483	27F-II	k__Bacteria|g__Perlabentimonas	80	6.42791081142558e-05	0.000134012480384494	1.49830507986543e-05
484	27F-II	k__Bacteria|g__Pseudocitrobacter	80	5.68801977469918e-05	7.90545667151203e-05	8.83856925534006e-06
485	27F-II	k__Bacteria|g__Ruthenibacterium	80	4.38475887352264e-05	7.13488193915444e-05	7.97704051369243e-06
486	27F-II	k__Bacteria|g__Cuneatibacter	80	6.48163508893796e-05	0.00012168685279186	1.36050037405305e-05
487	27F-II	k__Bacteria|g__Phocea	80	6.38795083668931e-05	8.71166834789788e-05	9.73994131166647e-06
488	27F-II	k__Bacteria|g__Konateibacter	80	6.0125791923224e-05	8.27166612918245e-05	9.24800387601725e-06
489	27F-II	k__Bacteria|g__Evtepia	80	6.27443472454998e-05	0.000102677591962321	1.14797037696868e-05
490	27F-II	k__Bacteria|g__Phytobacter	80	6.78852784880364e-05	0.000104891052156101	1.17271761426259e-05
491	27F-II	k__Bacteria|g__Lacticaseibacillus	80	2.90414400867344e-05	0.000152403746542885	1.70392568647769e-05
492	27F-II	k__Bacteria|g__Kineothrix	80	5.05377556771358e-05	5.614468974633e-05	6.27716714242146e-06
493	27F-II	k__Bacteria|g__Frisingicoccus	80	4.83904336668959e-05	7.43480996800006e-05	8.31237024412058e-06
494	27F-II	k__Bacteria|g__Pusillibacter	80	4.97834816391763e-05	8.44245939109536e-05	9.43895654788536e-06
495	27F-II	k__Bacteria|g__Caproiciproducens	80	6.04229208736197e-05	7.95192062497895e-05	8.89051753456777e-06
496	27F-II	k__Bacteria|g__Papillibacter	80	5.52615636929899e-05	6.55192117563695e-05	7.32527056597227e-06
497	27F-II	k__Bacteria|g__Aestuariispira	80	5.91008894608988e-05	8.70390563641876e-05	9.73126233638796e-06
498	27F-II	k__Bacteria|g__Cedecea	80	5.48609540129087e-05	8.0092465349465e-05	8.95460985034751e-06
499	27F-II	k__Bacteria|g__Fumia	80	5.54528181218661e-05	8.4622939128427e-05	9.46113221734948e-06
500	27F-II	k__Bacteria|g__Spiroplasma	80	3.75006793407758e-05	8.66024164353692e-05	9.68244450826153e-06
501	27F-II	k__Bacteria|g__Monoglobus	80	4.46344867702038e-05	6.01257507932225e-05	6.72226329859287e-06
502	27F-II	k__Bacteria|g__Gluceribacter	80	4.10162049465412e-05	5.59353850153975e-05	6.25376616210259e-06
503	27F-II	k__Bacteria|g__Diplocloster	80	3.8553779682276e-05	4.92769254741473e-05	5.50932775411922e-06
504	27F-II	k__Bacteria|g__Howardella	80	3.82404150628268e-05	6.89468841041015e-05	7.70849598467853e-06
505	27F-II	k__Bacteria|g__Holdemanella	80	5.28453772884449e-05	7.04659036785047e-05	7.87832753605445e-06
506	27F-II	k__Bacteria|g__Scandinavium	80	5.38933606633044e-05	7.7388706219695e-05	8.65232038989994e-06
507	27F-II	k__Bacteria|g__Cloacibacterium	80	3.20193946726518e-05	5.83693164464203e-05	6.52588796871962e-06
508	27F-II	k__Bacteria|g__Senegalimassilia	80	5.03464274062632e-05	8.28099485567206e-05	9.25843370930439e-06
509	27F-II	k__Bacteria|g__Tyzzerella	80	4.607737914411e-05	5.92879268434273e-05	6.6285917333469e-06
510	27F-II	k__Bacteria|g__Feifania	80	3.72556181851028e-05	5.28535075464161e-05	5.90920178615423e-06
511	27F-II	k__Bacteria|g__Sneathiella	80	4.60022753317101e-05	6.74629358561528e-05	7.54258552680328e-06
512	27F-II	k__Bacteria|g__Anaerosacchariphilus	80	2.67755129320387e-05	3.60751412293934e-05	4.03332340434145e-06
513	27F-II	k__Bacteria|g__Bavariicoccus	80	3.00995007906265e-05	3.35981449683661e-05	3.75638680335795e-06
514	27F-II	k__Bacteria|g__Hespellia	80	3.80447128097376e-05	5.1259845966293e-05	5.73102500483997e-06
515	27F-II	k__Bacteria|g__Ihubacter	80	2.94111716214328e-05	4.01288417317148e-05	4.48654089852224e-06
516	27F-II	k__Bacteria|g__Salmonella	80	4.35589190347076e-05	7.23414127745588e-05	8.08801582761425e-06
517	27F-II	k__Bacteria|g__Isobaculum	80	3.49340073776058e-05	4.42067337065593e-05	4.94246308155489e-06
518	27F-II	k__Bacteria|g__Emergencia	80	2.6792538952723e-05	5.10777861439179e-05	5.71067009789986e-06
519	27F-II	k__Bacteria|g__Hydrogeniiclostridium	80	3.59517428080779e-05	5.26754656719598e-05	5.88929609944794e-06
520	27F-II	k__Bacteria|g__Sangeribacter	80	4.07120767490032e-05	5.89975254084486e-05	6.59612386587811e-06
521	27F-II	k__Bacteria|g__Bianquea	80	2.84263271032218e-05	4.25349960292425e-05	4.75555712720349e-06
522	27F-II	k__Bacteria|g__Sellimonas	80	1.8759260213791e-05	0.000101557778337976	1.13545048003785e-05
523	27F-II	k__Bacteria|g__Caenibaculum	80	3.8001110634209e-05	5.52143468447176e-05	6.17315164390198e-06
524	27F-II	k__Bacteria|g__Massiliimalia	80	3.13673226472345e-05	5.20299034727496e-05	5.81712005139102e-06
525	27F-II	k__Bacteria|g__Anaerocolumna	80	3.1632139347157e-05	4.14635581927678e-05	4.63576673540236e-06
526	27F-II	k__Bacteria|g__Alloscardovia	80	3.65465566962629e-05	8.87795788635995e-05	9.9258586676406e-06
527	27F-II	k__Bacteria|g__Culturomica	80	3.38914515964365e-05	5.81130061197626e-05	6.49723160303252e-06
528	27F-II	k__Bacteria|g__Falcatimonas	80	2.88638855500322e-05	4.04284686663886e-05	4.52004020821326e-06
529	27F-II	k__Bacteria|g__Raoultibacter	80	3.25347176317901e-05	4.8557547775988e-05	5.42889888239015e-06
530	27F-II	k__Bacteria|g__Azospirillum	80	2.87736734311177e-05	4.1173628542047e-05	4.60335161501714e-06
531	27F-II	k__Bacteria|g__Pseudescherichia	80	3.2238942402954e-05	5.21908374483747e-05	5.83511301686037e-06
532	27F-II	k__Bacteria|g__Victivallis	80	2.7289024281375e-05	5.03426480842383e-05	5.62847916418532e-06
533	27F-II	k__Bacteria|g__Pantoea	80	3.0451578116544e-05	4.82346835644884e-05	5.3928015661694e-06
534	27F-II	k__Bacteria|g__Raoultella	80	3.06360258357296e-05	4.6188629693254e-05	5.16404578908406e-06
535	27F-II	k__Bacteria|g__Tatumella	80	3.04002460863583e-05	5.72569939973799e-05	6.40152653827195e-06
536	27F-II	k__Bacteria|g__Bariatricus	80	2.66020009594717e-05	3.84957773684393e-05	4.30395875212641e-06
537	27F-II	k__Bacteria|g__Trichococcus	80	2.2514152930292e-05	2.54621163604969e-05	2.84675115165403e-06
538	27F-II	k__Bacteria|g__Robinsoniella	80	1.91800073545893e-05	2.7957000209008e-05	3.12568764571589e-06
539	27F-II	k__Bacteria|g__Atopobacter	80	2.0641998039124e-05	2.72852638515817e-05	3.05058523780772e-06
540	27F-II	k__Bacteria|g__Kiloniella	80	2.50765073675338e-05	3.81771908593251e-05	4.26833969757173e-06
541	27F-II	k__Bacteria|g__Fusimonas	80	2.46658019817054e-05	5.91570392212252e-05	6.61395805231404e-06
542	27F-II	k__Bacteria|g__Drancourtella	80	1.81842369945955e-05	0.000105009315942123	1.1740398435867e-05
543	27F-II	k__Bacteria|g__Tepidibaculum	80	2.20181619949049e-05	3.53746240361979e-05	3.95500320117182e-06
544	27F-II	k__Bacteria|g__Provencibacterium	80	2.45517000454308e-05	4.15703471624225e-05	4.64770610517211e-06
545	27F-II	k__Bacteria|g__Desulfonispora	80	1.78002490814247e-05	2.26092789369382e-05	2.5277942312624e-06
546	27F-II	k__Bacteria|g__Wansuia	80	2.35315041849712e-05	4.17345700598415e-05	4.66606678327665e-06
547	27F-II	k__Bacteria|g__Intestinibacter	80	2.31800415063587e-05	3.84645377106267e-05	4.30046605220327e-06
548	27F-II	k__Bacteria|g__Leuconostoc	80	1.45656249081621e-05	3.07174807735242e-05	3.43431875535715e-06
549	27F-II	k__Bacteria|g__Snodgrassella	80	6.60117073951807e-06	1.43349260186411e-05	1.6026934515056e-06
550	27F-II	k__Bacteria|g__Atlantibacter	80	2.11837301375274e-05	3.67957421877433e-05	4.11388904071754e-06
551	27F-II	k__Bacteria|g__Cronobacter	80	2.15600961737028e-05	3.23142364918996e-05	3.6128414718446e-06
552	27F-II	k__Bacteria|g__Erysipelatoclostridium	80	2.01570672415216e-05	2.87565739626178e-05	3.21508270902069e-06
553	27F-II	k__Bacteria|g__Scardovia	80	2.0944862275832e-05	7.83107022920059e-05	8.75540268453369e-06
554	27F-II	k__Bacteria|g__Yokenella	80	2.06698208932957e-05	3.43540136071377e-05	3.84089548627563e-06
555	27F-II	k__Bacteria|g__Zhenpiania	80	1.29200176966539e-05	4.78291469914333e-05	5.34746119893372e-06
556	27F-II	k__Bacteria|g__Ligaoa	80	1.67652351056438e-05	3.03676690787168e-05	3.39520861891146e-06
557	27F-II	k__Bacteria|g__Massilistercora	80	1.68330586339737e-05	2.82097868718701e-05	3.15395005381414e-06
558	27F-II	k__Bacteria|g__Dakarella	80	1.76662435717403e-05	0.000128130634939428	1.43254404862385e-05
559	27F-II	k__Bacteria|g__Pacificispira	80	1.73695984148836e-05	2.27773497033054e-05	2.54658511419377e-06
560	27F-II	k__Bacteria|g__Lactonifactor	80	1.39912774542683e-05	2.94323684321277e-05	3.29063882765282e-06
561	27F-II	k__Bacteria|g__Gorbachella	80	1.54973258500023e-05	3.26444968200636e-05	3.6497656990469e-06
562	27F-II	k__Bacteria|g__Novisyntrophococcus	80	1.59916107555939e-05	2.67573941769537e-05	2.99156761402128e-06
563	27F-II	k__Bacteria|g__Qiania	80	1.41301706696972e-05	2.78603689994215e-05	3.11488394804671e-06
564	27F-II	k__Bacteria|g__Trabulsiella	80	1.58767965793632e-05	2.7257009885834e-05	3.04742634840543e-06
565	27F-II	k__Bacteria|g__Catenibacterium	80	1.31659703228738e-05	2.86073633322828e-05	3.19840045340096e-06
566	27F-II	k__Bacteria|g__Merdimonas	80	1.49623293445268e-05	2.55851061915938e-05	2.86050183279772e-06
567	27F-II	k__Bacteria|g__Harryflintia	80	1.44606861606737e-05	2.25380245554697e-05	2.51982774922949e-06
568	27F-II	k__Bacteria|g__Yeguia	80	1.44649082578868e-05	2.64205438408407e-05	2.95390660153166e-06
569	27F-II	k__Bacteria|g__Velocimicrobium	80	1.22216480273749e-05	2.1550631604485e-05	2.40943386128419e-06
570	27F-II	k__Bacteria|g__Desulfomicrobium	80	1.08370720200227e-05	2.35837660569172e-05	2.63674520343595e-06
571	27F-II	k__Bacteria|g__Pseudaquidulcibacter	80	1.43101676581375e-05	2.59613352687117e-05	2.90256552237511e-06
572	27F-II	k__Bacteria|g__Agathobacter	80	8.68253417778316e-06	1.60749445367328e-05	1.79723343593368e-06
573	27F-II	k__Bacteria|g__Mailhella	80	1.12487456356808e-05	2.30510035969564e-05	2.57718054961933e-06
574	27F-II	k__Bacteria|g__Turicibacter	80	9.8921142544605e-06	1.79283971954042e-05	2.00445574282702e-06
575	27F-II	k__Bacteria|g__Rhodospirillum	80	1.27097282195275e-05	2.41435584520836e-05	2.69933189587993e-06
576	27F-II	k__Bacteria|g__Fournierella	80	9.49612362679949e-06	1.82991418617433e-05	2.0459062566385e-06
577	27F-II	k__Bacteria|g__Catenibacillus	80	1.04576613868586e-05	1.82298636337403e-05	2.03816071527973e-06
578	27F-II	k__Bacteria|g__Alkalibaculum	80	9.41912878547401e-06	1.67111053427853e-05	1.86835837628139e-06
579	27F-II	k__Bacteria|g__Brevundimonas	80	8.99297333576832e-06	1.51143330601247e-05	1.68983380785056e-06
580	27F-II	k__Bacteria|g__Finegoldia	80	3.97241066188321e-06	1.45801812611206e-05	1.63011382120672e-06
581	27F-II	k__Bacteria|g__Caldicoprobacter	80	8.91846101405974e-06	1.47114448448027e-05	1.64478953601088e-06
582	27F-II	k__Bacteria|g__Insolitispirillum	80	1.03152199216067e-05	1.91085569843948e-05	2.13640161845176e-06
583	27F-II	k__Bacteria|g__Anaerotaenia	80	1.00230331737583e-05	1.616587499754e-05	1.80739977051318e-06
584	27F-II	k__Bacteria|g__Kosakonia	80	1.0540701532704e-05	2.1268589618469e-05	2.37790060862215e-06
585	27F-II	k__Bacteria|g__Proteus	80	1.01999213553921e-05	2.34061955009049e-05	2.61689221173366e-06
586	27F-II	k__Bacteria|g__Terrisporobacter	80	5.79426350840381e-06	1.12456013684047e-05	1.25729645538088e-06
587	27F-II	k__Bacteria|g__Ethanoligenens	80	9.78613175863454e-06	1.81547690132311e-05	2.02976488146958e-06
588	27F-II	k__Bacteria|g__Lutispora	80	8.47015579015611e-06	1.88084919233865e-05	2.1028533247474e-06
589	27F-II	k__Bacteria|g__Dongia	80	9.49371651618924e-06	1.85378168255174e-05	2.07259092881481e-06
590	27F-II	k__Bacteria|g__Acutalibacter	80	9.52401243467013e-06	1.56624845722502e-05	1.75111901000465e-06
591	27F-II	k__Bacteria|g__Anaeroplasma	80	9.94094706148897e-06	1.77283551590799e-05	1.98209036324809e-06
592	27F-II	k__Bacteria|g__Parvularcula	80	9.76272973842973e-06	1.7365072077451e-05	1.9414740799682e-06
593	27F-II	k__Bacteria|g__Ercella	80	9.08287481286576e-06	1.92669425772834e-05	2.15410966606953e-06
594	27F-II	k__Bacteria|g__Oxalobacter	80	8.05406029961659e-06	1.63350612847883e-05	1.82631537247058e-06
595	27F-II	k__Bacteria|g__Paludicola	80	8.58814493013655e-06	1.70957128742883e-05	1.91135880553635e-06
596	27F-II	k__Bacteria|g__Saccharofermentans	80	7.69433283382391e-06	1.49334259303125e-05	1.66960777585684e-06
597	27F-II	k__Bacteria|g__Ellagibacter	80	9.35682037001592e-06	2.10320560965625e-05	2.35145535692514e-06
598	27F-II	k__Bacteria|g__Acetanaerobacterium	80	9.3084554336194e-06	1.53665050138825e-05	1.71802748938163e-06
599	27F-II	k__Bacteria|g__Marasmitruncus	80	8.43765005458325e-06	1.53735041385494e-05	1.71881001530854e-06
600	27F-II	k__Bacteria|g__Pectobacterium	80	8.45392613143583e-06	1.71509373438506e-05	1.91753308893448e-06
601	27F-II	k__Bacteria|g__Macrococcus	80	7.73518404967318e-06	1.69815486101152e-05	1.89859485277174e-06
602	27F-II	k__Bacteria|g__Erwinia	80	8.19371251196315e-06	1.50056753694202e-05	1.67768550871589e-06
603	27F-II	k__Bacteria|g__Erysipelothrix	80	7.02316970421325e-06	1.326827676099e-05	1.48343843909271e-06
604	27F-II	k__Bacteria|g__Faecalitalea	80	7.6575543370139e-06	2.07840629215802e-05	2.32372887706431e-06
605	27F-II	k__Bacteria|g__Bittarella	80	7.44406767971766e-06	1.54154674659989e-05	1.7235016579455e-06
606	27F-II	k__Bacteria|g__Rhizobium	80	6.40604552729485e-06	1.28078821333615e-05	1.43196475490007e-06
607	27F-II	k__Bacteria|g__Megamonas	80	8.01454609190734e-06	1.42583824169998e-05	1.59413561667996e-06
608	27F-II	k__Bacteria|g__Simiaoa	80	4.67355400607491e-06	1.02107237659778e-05	1.14159362200995e-06
609	27F-II	k__Bacteria|g__Pseudenterobacter	80	7.95164856108891e-06	1.41158050822871e-05	1.57819498605655e-06
610	27F-II	k__Bacteria|g__Thalassospira	80	7.66205856331964e-06	1.89422372365426e-05	2.11780650534185e-06
611	27F-II	k__Bacteria|g__Flintibacter	80	6.45033547520604e-06	1.26526184160643e-05	1.41460574358428e-06
612	27F-II	k__Bacteria|g__Terasakiella	80	7.49931314751327e-06	1.25938234119171e-05	1.40803226228374e-06
613	27F-II	k__Bacteria|g__Asteroleplasma	80	7.37250059857003e-06	1.33216327713536e-05	1.48940382240178e-06
614	27F-II	k__Bacteria|g__Aliidongia	80	6.86929173619588e-06	1.23302462237725e-05	1.37856343678327e-06
615	27F-II	k__Bacteria|g__Hydrogenoanaerobacterium	80	6.42478899070895e-06	1.44319759866021e-05	1.61354396778435e-06
616	27F-II	k__Bacteria|g__Adlercreutzia	80	6.87200598927146e-06	1.32973867892002e-05	1.48669303918796e-06
617	27F-II	k__Bacteria|g__Lelliottia	80	6.48267999723531e-06	1.6023759397863e-05	1.79151076343614e-06
618	27F-II	k__Bacteria|g__Thermoclostridium	80	5.01071420018697e-06	1.01326696908868e-05	1.13286691111873e-06
619	27F-II	k__Bacteria|g__Mobilitalea	80	6.15011969764301e-06	1.35590163080769e-05	1.51594410864441e-06
620	27F-II	k__Bacteria|g__Parascardovia	80	6.16137907123888e-06	2.54952442632355e-05	2.85045496377781e-06
621	27F-II	k__Bacteria|g__Merdibacter	80	5.42618927930606e-06	1.54193564290724e-05	1.72393645723521e-06
622	27F-II	k__Bacteria|g__Eggerthella	80	5.34231232540615e-06	1.16232501352157e-05	1.29951887109129e-06
623	27F-II	k__Bacteria|g__Anaerobium	80	4.24241145478992e-06	1.18840563109701e-05	1.32867788798823e-06
624	27F-II	k__Bacteria|g__Sodalis	80	5.70570205070447e-06	1.12158556638649e-05	1.2539707845114e-06
625	27F-II	k__Bacteria|g__Franconibacter	80	5.60304056164035e-06	1.45548539305708e-05	1.62728213956682e-06
626	27F-II	k__Bacteria|g__Mordavella	80	5.44275756515538e-06	1.05288065708386e-05	1.17715636071708e-06
627	27F-II	k__Bacteria|g__Fervidicella	80	4.62203599067143e-06	1.11632517033564e-05	1.24808948293226e-06
628	27F-II	k__Bacteria|g__Lentilitoribacter	80	5.00484897480388e-06	1.30703223484902e-05	1.46130646295294e-06
629	27F-II	k__Bacteria|g__Nunduva	80	4.16988489450951e-06	1.1628760495884e-05	1.30013494814304e-06
630	27F-II	k__Bacteria|g__Variimorphobacter	80	4.73123148764594e-06	1.21104239425812e-05	1.35398655859763e-06
631	27F-II	k__Bacteria|g__Buttiauxella	80	4.76614454942227e-06	1.22459617292411e-05	1.3691401438222e-06
632	27F-II	k__Bacteria|g__Tianweitania	80	3.56782491304437e-06	9.20492316606995e-06	1.02914169634975e-06
633	27F-II	k__Bacteria|g__Ciceribacter	80	4.10160564686762e-06	8.77664246050765e-06	9.81258457795306e-07
634	27F-II	k__Bacteria|g__Massilimicrobiota	80	5.00881266343655e-06	1.01328244555236e-05	1.13288421433116e-06
635	27F-II	k__Bacteria|g__Gardnerella	80	4.68186211530403e-06	2.0547315698975e-05	2.29725973290283e-06
636	27F-II	k__Bacteria|g__Georhizobium	80	3.65448372755044e-06	9.24551250372418e-06	1.03367972225758e-06
637	27F-II	k__Bacteria|g__Ruficoccus	80	4.45906814255983e-06	1.28275657681215e-05	1.43416545216845e-06
638	27F-II	k__Bacteria|g__Congzhengia	80	3.77548465358928e-06	1.07137666674091e-05	1.19783552816991e-06
639	27F-II	k__Bacteria|g__Pluralibacter	80	4.28549600107246e-06	1.05430386235354e-05	1.17874755258155e-06
640	27F-II	k__Bacteria|g__Hafnia	80	3.84777656423677e-06	8.86284841931931e-06	9.90896576993727e-07
641	27F-II	k__Bacteria|g__Intestinibacillus	80	3.71843599987387e-06	8.49308466170755e-06	9.49555732111945e-07
642	27F-II	k__Bacteria|g__Pseudohoeflea	80	3.51363674756121e-06	7.91788016428062e-06	8.85245914251433e-07
643	27F-II	k__Bacteria|g__Pseudovibrio	80	4.13894440407542e-06	9.17071916677481e-06	1.02531757297343e-06
644	27F-II	k__Bacteria|g__Arthrobacter	80	4.10681944001083e-06	1.11002338597334e-05	1.24104387382543e-06
645	27F-II	k__Bacteria|g__Youngiibacter	80	3.59919378059315e-07	3.2192167830403e-06	3.59919378059315e-07
646	27F-II	k__Bacteria|g__Caulobacter	80	3.49442960642318e-06	1.03504856457442e-05	1.157219475201e-06
647	27F-II	k__Bacteria|g__Cellulosilyticum	80	3.29025295464715e-07	2.94289170790423e-06	3.29025295464715e-07
648	27F-II	k__Bacteria|g__Asticcacaulis	80	3.67972305801628e-06	1.13098324627729e-05	1.26447771004471e-06
649	27F-II	k__Bacteria|g__Rosenbergiella	80	3.31449350300076e-06	8.28288419358605e-06	9.26054605330847e-07
650	27F-II	k__Bacteria|g__Peteryoungia	80	3.0908230180281e-06	9.14076769471184e-06	1.02196889659549e-06
651	27F-II	k__Bacteria|g__Parolsenella	80	3.67485548004414e-06	9.10219467017871e-06	1.01765630134779e-06
652	27F-II	k__Bacteria|g__Pediococcus	80	3.45390446095822e-06	8.45605274766451e-06	9.45415438255086e-07
653	27F-II	k__Bacteria|g__Pseudarthrobacter	80	3.3076967858493e-06	1.02515602257945e-05	1.14615927701548e-06
654	27F-II	k__Bacteria|g__Ehrlichia	80	3.24975789634466e-06	8.74788050781758e-06	9.78042773726275e-07
655	27F-II	k__Bacteria|g__Anaerolactibacter	80	3.22328335178769e-06	1.01797573036022e-05	1.13813146626523e-06
656	27F-II	k__Bacteria|g__Siccibacter	80	2.78018729485038e-06	8.29081615230782e-06	9.26941425275676e-07
657	27F-II	k__Bacteria|g__Hwanghaeella	80	3.01461633768091e-06	8.72894656543189e-06	9.75925894613452e-07
658	27F-II	k__Bacteria|g__Amedibacillus	80	2.99262330166106e-06	8.98474590297363e-06	1.00452512998059e-06
659	27F-II	k__Bacteria|g__Lactimicrobium	80	2.72084512041473e-06	7.89234157526138e-06	8.82390613196611e-07
660	27F-II	k__Bacteria|g__Mixta	80	2.87975211408235e-06	7.60149717867244e-06	8.49873221114222e-07
661	27F-II	k__Bacteria|g__Martelella	80	2.84622894555168e-06	8.05810049387036e-06	9.00923023690938e-07
662	27F-II	k__Bacteria|g__Caloramator	80	2.58232538576198e-06	8.09689160638167e-06	9.05260001915845e-07
663	27F-II	k__Bacteria|g__Muricomes	80	2.69919336997202e-06	8.49044495238734e-06	9.49260603637903e-07
664	27F-II	k__Bacteria|g__Leclercia	80	2.64326133935196e-06	8.36829265637519e-06	9.35603561763361e-07
665	27F-II	k__Bacteria|g__Superficieibacter	80	2.5422480760823e-06	8.29659872715058e-06	9.27587936797347e-07
666	27F-II	k__Bacteria|g__Pseudaminobacter	80	2.44353703195561e-06	6.67650710314555e-06	7.46456186744682e-07
667	27F-II	k__Bacteria|g__Maricaulis	80	2.35365077139638e-06	9.43834537345228e-06	1.055239092508e-06
668	27F-II	k__Bacteria|g__Ahrensia	80	2.13515163076156e-06	6.97902843396064e-06	7.80279099761994e-07
669	27F-II	k__Bacteria|g__Dickeya	80	2.07982136398018e-06	6.51656760832698e-06	7.28574407609617e-07
670	27F-II	k__Bacteria|g__Paenarthrobacter	80	2.03823693248753e-06	6.55152463205746e-06	7.32482721677238e-07
671	27F-II	k__Bacteria|g__Anaerosolibacter	80	1.90545234036423e-06	7.76758469105081e-06	8.68442369508816e-07
672	27F-II	k__Bacteria|g__Oleomonas	80	1.86027299932545e-06	7.2430104037558e-06	8.09793181226808e-07
673	27F-II	k__Bacteria|g__Irregularibacter	80	1.71299775491436e-06	6.57753376183937e-06	7.35390630788637e-07
674	27F-II	k__Bacteria|g__Coprobacillus	80	1.63947215039695e-06	6.05857593599408e-06	6.77369381986359e-07
675	27F-II	k__Bacteria|g__Desulforamulus	80	1.60341741179641e-06	5.77117118036032e-06	6.45236553453669e-07
676	27F-II	k__Bacteria|g__Parvibacter	80	1.59117159811427e-06	5.68837873331574e-06	6.35980076472907e-07
677	27F-II	k__Bacteria|g__Breoghania	80	1.5539250125362e-06	5.15769267683866e-06	5.76647571623205e-07
678	27F-II	k__Bacteria|g__Hoeflea	80	1.55324790840527e-06	5.09764846809634e-06	5.69934425003054e-07
679	27F-II	k__Bacteria|g__Paratractidigestivibacter	80	1.42762704975701e-06	5.13204998728594e-06	5.73780631774915e-07
680	27F-II	k__Bacteria|g__Maritalea	80	1.40066580413854e-06	5.00561515221523e-06	5.59644787477811e-07
681	27F-II	k__Bacteria|g__Shimwellia	80	1.29883008194441e-06	4.61917997869928e-06	5.16440021633881e-07
682	27F-II	k__Bacteria|g__Pararhizobium	80	1.18629429365482e-06	4.20795375560673e-06	4.70463532185609e-07
